# Supplementary material for: Comparative transcriptome analysis of the gills and hepatopancreas from Macrobrachium rosenbergii exposed to the heavy metal Cadmium (Cd2+)
Source: Sci Rep. 2021 Aug 9;11:16140. doi: 10.1038/s41598-021-95709-w (PMC8352946; doi:10.1038/s41598-021-95709-w)
Supplement: Supplementary file 3 — Supplementary Information 3. [file 41598_2021_95709_MOESM3_ESM.xls]

Table S1. Annotation details of all the DEMs
gene_id	nr_description	Hp0h_vs_Hp3d_fc(Hp3d/Hp0h)	Hp0h_vs_Hp3d_log2fc(Hp3d/Hp0h)	Hp0h_vs_Hp3d_significant	Hp0h_vs_Hp3d_regulate	Gi3h_vs_Gi3d_fc(Gi3d/Gi3h)	Gi3h_vs_Gi3d_log2fc(Gi3d/Gi3h)	Gi3h_vs_Gi3d_significant	Gi3h_vs_Gi3d_regulate	Gi0h_vs_Gi3h_fc(Gi3h/Gi0h)	Gi0h_vs_Gi3h_log2fc(Gi3h/Gi0h)	Gi0h_vs_Gi3h_significant	Gi0h_vs_Gi3h_regulate	Gi0h_vs_Gi3d_fc(Gi3d/Gi0h)	Gi0h_vs_Gi3d_log2fc(Gi3d/Gi0h)	Gi0h_vs_Gi3d_significant	Gi0h_vs_Gi3d_regulate	Hp0h_vs_Hp3h_fc(Hp3h/Hp0h)	Hp0h_vs_Hp3h_log2fc(Hp3h/Hp0h)	Hp0h_vs_Hp3h_significant	Hp0h_vs_Hp3h_regulate	Hp3h_vs_Hp3d_fc(Hp3d/Hp3h)	Hp3h_vs_Hp3d_log2fc(Hp3d/Hp3h)	Hp3h_vs_Hp3d_significant	Hp3h_vs_Hp3d_regulate
TRINITY_DN0_c0_g1		0.17707546	-2.497563804	yes	down	2.648562082	1.405209326	yes	up	0.192946874	-2.373724421	yes	down	0.516098688	-0.954281133	no	down	0.274429718	-1.865491377	yes	down	0.638210149	-0.647896545	no	down
TRINITY_DN10000_c0_g1	apoptosis-resistant E3 ubiquitin protein ligase 1-like [Penaeus vannamei]	1.761022629	0.816413447	no	up	0.657645889	-0.604617125	no	down	1.08122226	0.11266312	no	up	0.71970287	-0.474526682	no	down	1.723124213	0.785026703	no	up	1.021951639	0.031326926	no	up
TRINITY_DN10000_c0_g2		1.999332938	0.999518736	no	up	3.86744112	1.951379327	no	up	0.86198086	-0.214272259	no	down	3.310441962	1.727023838	no	up	2.12387135	1.08669638	no	up	0.938902782	-0.090952312	no	down
TRINITY_DN10000_c0_g5		0.759536635	-0.396808543	no	down	0.176224306	-2.504515173	no	down	5.238498064	2.389153234	no	up	0.933694254	-0.09897789	no	down	1.655522839	0.727286914	no	up	0.458170272	-1.126044241	no	down
TRINITY_DN10001_c0_g1		0.837926532	-0.255104338	no	down	1.048159017	0.067857606	no	up	0.95879106	-0.060711637	no	down	1.016905162	0.024185138	no	up	0.779976927	-0.358496647	no	down	1.072056764	0.100381297	no	up
TRINITY_DN10002_c0_g2		0.395438947	-1.338473123	no	down	6.3173476	2.659318956	no	up	0.849570367	-0.235194649	no	down	5.304887967	2.407322283	no	up	0.145620431	-2.779715311	no	down	2.641330042	1.401264582	no	up
TRINITY_DN10003_c0_g1	uncharacterized protein LOC113826152 isoform X1 [Penaeus vannamei]	0.82902126	-0.270518995	no	down	1.022602818	0.032245907	no	up	1.026142517	0.037231116	no	up	1.061948878	0.086714316	no	up	0.992413769	-0.010986343	no	down	0.833238452	-0.263198677	no	down
TRINITY_DN10004_c0_g1		0.024272792	-5.364516132	yes	down	1	0	no	no change	1	0	no	no change	1	0	no	no change	0.162259471	-2.623625405	yes	down	0.148034815	-2.755991582	no	down
TRINITY_DN10005_c0_g1		0.697228332	-0.520296899	no	down	0.797647297	-0.326177138	no	down	1.744980349	0.80321079	no	up	1.406917646	0.492537883	no	up	1.389682901	0.474755726	no	up	0.500037149	-0.999892814	no	down
TRINITY_DN10005_c0_g2		1.881482264	0.91186969	no	up	2.06269214	1.044528513	no	up	0.550682475	-0.860707399	no	down	1.144627545	0.19487823	no	up	2.433610335	1.283098185	no	up	0.769937445	-0.377186858	no	down
TRINITY_DN10006_c0_g1		0.68708129	-0.541447297	no	down	1.412255081	0.498000691	no	up	0.573477894	-0.80219022	no	down	0.819546374	-0.287102509	no	down	0.745114964	-0.424465058	no	down	0.919428181	-0.121191208	no	down
TRINITY_DN10007_c0_g1	ankyrin-3-like [Penaeus vannamei]	0.087719297	-3.510961946	yes	down	0.40841355	-1.291897364	yes	down	1.853753276	0.890449242	no	up	0.76664875	-0.383362355	no	down	0.053946673	-4.212322203	yes	down	1.623596545	0.699193175	no	up
TRINITY_DN10008_c0_g1		0.730784344	-0.452482369	no	down	0.712414785	-0.489210638	no	down	0.993675435	-0.009153395	no	down	0.715840368	-0.482290192	no	down	1.085114572	0.117847378	no	up	0.672523115	-0.572344241	no	down
TRINITY_DN10009_c0_g1	separin-like [Penaeus vannamei]	1.057631551	0.080837121	no	up	0.73545525	-0.443290534	no	down	1.463257476	0.54918365	no	up	1.090080152	0.124434219	no	up	0.847569958	-0.238595643	no	down	1.245047051	0.316200263	no	up
TRINITY_DN1000_c0_g1	uncharacterized protein LOC113830592 [Penaeus vannamei]	0.715557782	-0.482859825	no	down	1.098908574	0.136071363	no	up	0.94880077	-0.075822914	no	down	1.055146831	0.077443774	no	up	0.710029337	-0.494049459	no	down	1.005626832	0.008095049	no	up
TRINITY_DN1000_c0_g3		1.258385592	0.331574058	no	up	2.431179638	1.281656497	no	up	5.710137046	2.513525371	no	up	14.05064191	3.812564137	no	up	1.465860948	0.551748255	no	up	0.860048007	-0.217510903	no	down
TRINITY_DN10010_c0_g1		1	0	no	no change	2.330630197	1.220720109	yes	up	0.901549422	-0.149521513	no	down	2.125169549	1.087577946	no	up	1	0	no	no change	1	0	no	no change
TRINITY_DN10010_c0_g2		1	0	no	no change	1.893724892	0.921226761	no	up	1.207384923	0.271885691	no	up	2.305837494	1.205290841	no	up	1	0	no	no change	1	0	no	no change
TRINITY_DN10010_c1_g1		0.40803791	-1.293224898	no	down	1.277124185	0.352898817	no	up	0.178333021	-2.487354229	yes	down	0.23225251	-2.10623391	yes	down	2.979594434	1.575115972	no	up	0.138144993	-2.855744819	no	down
TRINITY_DN10011_c0_g1	cleavage stimulation factor subunit 1-like [Penaeus vannamei]	1.551092314	0.633284552	no	up	0.695542319	-0.523789799	no	down	1.136574696	0.184692501	no	up	0.80006742	-0.321806518	no	down	1.336200007	0.418135972	no	up	1.157896899	0.211506799	no	up
TRINITY_DN10012_c0_g1		1	0	no	no change	1.624311087	0.699827963	no	up	0.479105791	-1.061583844	no	down	0.784260509	-0.350595138	no	down	1	0	no	no change	1	0	no	no change
TRINITY_DN10012_c1_g1		0.709049605	-0.496041533	no	down	2.193228376	1.133056045	no	up	0.489525146	-1.030545124	no	down	1.084737465	0.117345915	no	up	0.697622586	-0.519481345	no	down	1.014904434	0.021343886	no	up
TRINITY_DN10013_c0_g1		0.055440615	-4.172912921	yes	down	0.004495053	-7.797446165	yes	down	6.683576238	2.740620264	yes	up	0.030355541	-5.041896317	yes	down	0.890953784	-0.166577497	no	down	0.062229957	-4.006246942	yes	down
TRINITY_DN10013_c0_g2		1.258385413	0.331573852	no	up	0.592938467	-0.7540457	no	down	0.799205961	-0.323360752	no	down	0.479379094	-1.060761101	no	down	1.50221138	0.587087833	no	up	0.836197668	-0.258084074	no	down
TRINITY_DN10014_c0_g1		2.45095878	1.293346221	no	up	0.831876705	-0.265558378	no	down	1.275934715	0.351554513	no	up	1.073315115	0.102073699	no	up	1	0	no	no change	2.995247045	1.582675	no	up
TRINITY_DN10015_c0_g1	hypothetical protein LSTR_LSTR010150 [Laodelphax striatellus]	1.488034417	0.573407896	no	up	0.947615538	-0.07762624	no	down	0.951288335	-0.072045407	no	down	0.912003374	-0.132888933	no	down	1.083805859	0.116106351	no	up	1.36820475	0.452284143	no	up
TRINITY_DN10016_c0_g1	hypothetical protein FJT64_014874 [Amphibalanus amphitrite]	0.410044556	-1.286147412	no	down	0.592938467	-0.7540457	no	down	1.556613383	0.638410666	no	up	1	0	no	no change	1.187269601	0.247647575	no	up	0.34223635	-1.546935096	no	down
TRINITY_DN10017_c0_g1		0.22661083	-2.141711281	no	down	1	0	no	no change	1	0	no	no change	1	0	no	no change	0.723334132	-0.467265866	no	down	0.314179899	-1.670337214	no	down
TRINITY_DN10018_c0_g1	integrator complex subunit 14-like [Penaeus vannamei]	0.701452289	-0.511583117	no	down	0.841452636	-0.249046027	no	down	1.629433883	0.704370814	no	up	1.386623261	0.471575867	no	up	0.789139477	-0.341647783	no	down	0.886573105	-0.173688497	no	down
TRINITY_DN10018_c0_g3		1.616815667	0.693155207	no	up	0.578622396	-0.78930593	no	down	1.165533958	0.220991039	no	up	0.682799046	-0.550467053	no	down	1.363709941	0.447536818	no	up	1.177674732	0.235941129	no	up
TRINITY_DN10019_c0_g1		0.851511562	-0.231901975	no	down	0.695975133	-0.522892334	no	down	1.705049042	0.769813236	no	up	1.195869048	0.258059418	no	up	0.980401559	-0.028555317	no	down	0.87046793	-0.200136948	no	down
TRINITY_DN10019_c0_g3		2.45095878	1.293346221	no	up	0.901872315	-0.1490049	no	down	2.755132758	1.462121838	no	up	2.540470185	1.345095533	no	up	7.363412458	2.880374516	no	up	0.332094075	-1.590336111	no	down
TRINITY_DN10019_c0_g4	protein TRC8 homolog [Penaeus vannamei]	1.44886666	0.534924829	no	up	0.795170555	-0.33066376	no	down	1.306142919	0.385312766	no	up	1.050988854	0.071747369	no	up	1.410799958	0.496513438	no	up	1.027516999	0.039162261	no	up
TRINITY_DN10019_c0_g6	caspase [Penaeus vannamei]	0.254866235	-1.972187839	yes	down	1.255024586	0.327715627	no	up	1.568708942	0.6495777	no	up	1.990655285	0.993243416	no	up	0.343590992	-1.54123588	yes	down	0.740472724	-0.433481501	no	down
TRINITY_DN10019_c0_g7		0.077489037	-3.689863967	no	down	3.069452182	1.617981195	yes	up	1.513569269	0.597954703	no	up	4.674423676	2.224788502	yes	up	0.544911073	-0.875907288	no	down	0.142011578	-2.815919536	no	down
TRINITY_DN1001_c0_g1	RAD50-interacting protein 1-like [Penaeus vannamei]	1.800715535	0.848570292	no	up	0.87855675	-0.186792615	no	down	1.040764721	0.057643964	no	up	0.925134004	-0.112265743	no	down	1.078162633	0.108574815	no	up	1.665702295	0.736130576	no	up
TRINITY_DN1001_c1_g1	RAD50-interacting protein 1-like [Penaeus vannamei]	1.483093987	0.568610028	no	up	0.525102897	-0.92932794	no	down	1.502421695	0.587289801	no	up	0.798864313	-0.323977612	no	down	1.511401708	0.595887158	no	up	0.980063343	-0.029053099	no	down
TRINITY_DN10020_c0_g1		2.368044363	1.243696108	no	up	0.91417587	-0.129456356	no	down	0.577747606	-0.791488718	no	down	0.534826779	-0.902856391	no	down	7.691493489	2.943263759	no	up	0.314302259	-1.669775452	no	down
TRINITY_DN10020_c0_g3		1	0	no	no change	0.305491914	-1.7107939	no	down	0.631712193	-0.662660676	no	down	0.19524321	-2.356655718	no	down	1	0	no	no change	1	0	no	no change
TRINITY_DN10020_c0_g4		1	0	no	no change	1.253459129	0.325914956	no	up	0.370478526	-1.432538171	no	down	0.465707494	-1.102503997	no	down	1.590339226	0.669334531	no	up	0.78956046	-0.340878352	no	down
TRINITY_DN10021_c0_g1	serine racemase-like [Penaeus vannamei]	0.8927584	-0.163658291	no	down	0.864862754	-0.209456887	no	down	1.668789499	0.738801984	no	up	1.460381948	0.546345741	no	up	0.659260507	-0.601079436	no	down	1.346766796	0.429500057	no	up
TRINITY_DN10021_c0_g2		1	0	no	no change	1.545758812	0.62831523	no	up	0.899846283	-0.152249521	no	down	1.407749316	0.49339045	no	up	1	0	no	no change	1	0	no	no change
TRINITY_DN10021_c0_g3		1	0	no	no change	2.616170737	1.387456697	no	up	2.203516635	1.139807788	no	up	5.848923121	2.548171026	no	up	1	0	no	no change	1	0	no	no change
TRINITY_DN10023_c0_g1		1.251664114	0.323847465	no	up	1.093470411	0.128914182	no	up	0.317399475	-1.655628355	no	down	0.356943741	-1.486231389	no	down	0.700531149	-0.513478894	no	down	1.785995128	0.836728145	no	up
TRINITY_DN10024_c0_g1		0.485193798	-1.043366987	no	down	0.842673752	-0.246953906	no	down	2.295582629	1.198860362	no	up	1.96038793	0.971139169	no	up	0.435988674	-1.197637437	no	down	1.110903564	0.151733584	no	up
TRINITY_DN10025_c0_g1	chitin-binding protein [Macrobrachium nipponense]	1	0	no	no change	127.2147479	6.991122121	yes	up	1	0	no	no change	102.8474981	6.684362888	yes	up	1	0	no	no change	1	0	no	no change
TRINITY_DN10026_c0_g1		0.99182713	-0.011839407	no	down	1.267702296	0.342215987	no	up	0.905303725	-0.143526205	no	down	1.161139726	0.21554159	no	up	0.811655058	-0.301061362	no	down	1.218702339	0.285345799	no	up
TRINITY_DN10027_c0_g1		0.654101951	-0.612412577	no	down	0.928208467	-0.107479238	no	down	0.994459205	-0.008015905	no	down	0.93332721	-0.099545139	no	down	1.219282646	0.286032601	no	up	0.536126029	-0.899355915	no	down
TRINITY_DN10027_c0_g2		1	0	no	no change	0.1603839	-2.640398766	no	down	5.752738236	2.524248825	no	up	1	0	no	no change	1	0	no	no change	1	0	no	no change
TRINITY_DN10028_c0_g1	LOW QUALITY PROTEIN: beta-1,3-glucan-binding protein-like [Penaeus vannamei]	0.547366151	-0.869421874	no	down	0.178226395	-2.488217084	no	down	2.840858569	1.506327009	no	up	0.516582463	-0.952929426	no	down	0.654147044	-0.612313123	no	down	0.834090899	-0.261723478	no	down
TRINITY_DN10029_c0_g1	hypothetical protein C7M84_000731 [Penaeus vannamei]	0.32040579	-1.642027875	no	down	1.164113446	0.21923166	no	up	0.882848794	-0.179761726	no	down	1.039371353	0.055711202	no	up	0.226131589	-2.144765555	yes	down	1.417013136	0.502853132	no	up
TRINITY_DN1002_c0_g1	golgin subfamily A member 4-like [Penaeus vannamei]	0.931731054	-0.102014516	no	down	0.970094076	-0.043803434	no	down	0.924411987	-0.113392127	no	down	0.907581707	-0.139900564	no	down	1.216287273	0.282484017	no	up	0.764642071	-0.387143514	no	down
TRINITY_DN10030_c0_g1		0.847742979	-0.238301164	no	down	2.986533681	1.578471992	yes	up	0.273033788	-1.8728486	yes	down	0.825329062	-0.276958652	no	down	1.452565926	0.538603643	no	up	0.580287087	-0.785161269	no	down
TRINITY_DN10030_c0_g2		1	0	no	no change	23.83000566	4.574707389	yes	up	0.100610882	-3.313141744	yes	down	2.418015016	1.273823204	yes	up	1	0	no	no change	1	0	no	no change
TRINITY_DN10031_c0_g1		1	0	no	no change	1.427888965	0.513883798	no	up	0.269006098	-1.89428922	no	down	0.395620191	-1.337812038	no	down	1.590339226	0.669334531	no	up	0.78956046	-0.340878352	no	down
TRINITY_DN10032_c0_g1	Dynein light chain 1, cytoplasmic [Armadillidium nasatum]	1.058844427	0.082490633	no	up	0.882095203	-0.180993724	no	down	1.331419407	0.412965103	no	up	1.187550732	0.247989147	no	up	1.188926106	0.249659051	no	up	0.888763303	-0.170128845	no	down
TRINITY_DN10033_c0_g1		6.946643272	2.796316013	no	up	1	0	no	no change	0.000327001	-11.57841631	yes	down	0.000382099	-11.35376578	yes	down	1	0	no	no change	8.456714445	3.080097265	no	up
TRINITY_DN10034_c0_g1	PIWI-3 [Portunus trituberculatus]	0.941214441	-0.087404638	no	down	1.994187318	0.995800931	no	up	1.556613383	0.638410666	no	up	3.136086328	1.648965274	no	up	1.643044137	0.716371236	no	up	0.572164984	-0.805496886	no	down
TRINITY_DN10034_c0_g2	ficolin [Macrobrachium rosenbergii]	2.45095878	1.293346221	no	up	3.304098387	1.724256647	no	up	4.717058982	2.23788764	no	up	15.91010586	3.99187153	yes	up	1	0	no	no change	2.995247045	1.582675	no	up
TRINITY_DN10035_c0_g1	septin [Scylla paramamosain]	0.92376562	-0.114401241	no	down	1.297385339	0.375607041	no	up	1.070668315	0.098511614	no	up	1.404716318	0.490278808	no	up	0.922627021	-0.11618055	no	down	0.999038789	-0.001387402	no	down
TRINITY_DN10036_c0_g1		1	0	no	no change	0.165943288	-2.591237814	yes	down	1.673679774	0.743023522	no	up	0.281986237	-1.826303345	yes	down	1	0	no	no change	1	0	no	no change
TRINITY_DN10037_c0_g1		0.049964141	-4.322963144	yes	down	0.558209193	-0.841122211	no	down	0.334780862	-1.578711036	yes	down	0.185468619	-2.430752988	yes	down	0.022697752	-5.461306774	yes	down	2.204876328	1.140697737	no	up
TRINITY_DN10037_c0_g2	A-kinase anchor protein 7-like [Dendronephthya gigantea]	0.024358658	-5.359421544	yes	down	0.641707273	-0.64001276	no	down	0.613196287	-0.705579134	no	down	0.399669685	-1.323119947	yes	down	0.039737267	-4.653363542	yes	down	0.603218826	-0.729246641	no	down
TRINITY_DN10038_c0_g1		1	0	no	no change	1	0	no	no change	1	0	no	no change	1	0	no	no change	463.8387745	8.857479617	yes	up	0.00270654	-8.52933446	yes	down
TRINITY_DN10039_c0_g1		1	0	no	no change	203.5067497	7.668932835	yes	up	0.148455256	-2.751899926	no	down	30.36143171	4.924167918	yes	up	1	0	no	no change	1	0	no	no change
TRINITY_DN10039_c0_g2		1	0	no	no change	11.22507347	3.488652983	no	up	1	0	no	no change	9.047574855	3.177531139	no	up	1	0	no	no change	1	0	no	no change
TRINITY_DN1003_c0_g2	tripartite motif-containing protein 3-like [Penaeus vannamei]	1.5869591	0.666264947	no	up	1.111758735	0.15284374	no	up	0.848153462	-0.23760277	no	down	0.954351157	-0.067407887	no	down	1.559486602	0.641071158	no	up	1.015824219	0.022650775	no	up
TRINITY_DN10040_c0_g1	microtubule-associated protein futsch-like isoform X2 [Penaeus vannamei]	1.105360632	0.144517136	no	up	0.835781409	-0.258802426	no	down	1.047122407	0.066430101	no	up	0.885694629	-0.175118725	no	down	1.516907164	0.601132794	no	up	0.728220991	-0.457551767	no	down
TRINITY_DN10041_c0_g1	hemocyanin subunit 1-like protein [Macrobrachium rosenbergii]	4.816959047	2.268122658	yes	up	0.618477122	-0.693207865	no	down	1.517416291	0.601616932	no	up	0.952374643	-0.070398885	no	down	2.175340516	1.121241251	yes	up	2.208102249	1.14280698	yes	up
TRINITY_DN10041_c1_g1		2.45095878	1.293346221	no	up	2.249349203	1.169507651	no	up	1	0	no	no change	1.818554611	0.86279225	no	up	1	0	no	no change	2.995247045	1.582675	no	up
TRINITY_DN10042_c0_g1	transmembrane protein 192-like isoform X1 [Penaeus vannamei]	0.711674943	-0.490709654	no	down	1.03966575	0.056119779	no	up	0.897891646	-0.155386737	no	down	0.945120724	-0.081429472	no	down	1.009245001	0.01327644	no	up	0.704012913	-0.506326204	no	down
TRINITY_DN10043_c0_g1		1	0	no	no change	2.083498926	1.059008356	no	up	2.139016662	1.09694772	no	up	4.505075515	2.171551289	no	up	1	0	no	no change	1	0	no	no change
TRINITY_DN10044_c0_g1		0.247049289	-2.017129191	no	down	1.646157323	0.719102221	no	up	0.950209366	-0.073682668	no	down	1.583413551	0.663038103	no	up	0.361488868	-1.467976875	no	down	0.686531093	-0.542603034	no	down
TRINITY_DN10045_c0_g1	Translocon-associated protein subunit delta [Lepeophtheirus salmonis]	1	0	no	no change	1	0	no	no change	0.001561159	-9.32316693	yes	down	0.001823764	-9.098864853	yes	down	1	0	no	no change	1	0	no	no change
TRINITY_DN10046_c0_g1	insulin-like growth factor-binding protein complex acid labile subunit isoform X1 [Penaeus vannamei]	0.991567757	-0.012216735	no	down	0.631598208	-0.662921018	no	down	11.91641921	3.574878877	yes	up	7.604782652	2.926907016	yes	up	3.292139788	1.719025596	yes	up	0.300722873	-1.733493494	yes	down
TRINITY_DN10047_c1_g2		1	0	no	no change	0.049159316	-4.346391338	no	down	3.563604774	1.833337342	no	up	0.181477469	-2.462137653	no	down	1	0	no	no change	1	0	no	no change
TRINITY_DN10047_c1_g3	uncharacterized protein LOC113829645 [Penaeus vannamei]	0.526738649	-0.924840774	no	down	0.70077937	-0.51296779	no	down	1.099801792	0.137243543	no	up	0.780494295	-0.357540007	no	down	1.451745936	0.537788995	no	up	0.362796679	-1.462766846	no	down
TRINITY_DN10048_c0_g1		1.750026261	0.807376571	no	up	0.810705601	-0.302749985	no	down	0.738872323	-0.436603007	no	down	0.608672175	-0.71626268	no	down	1.443960275	0.530031053	no	up	1.2081308	0.272776659	no	up
TRINITY_DN10049_c0_g1		1.063759981	0.089172669	no	up	1	0	no	no change	1	0	no	no change	1	0	no	no change	1.876731238	0.90822206	no	up	0.564483745	-0.824996056	no	down
TRINITY_DN1004_c0_g1	sodium-independent sulfate anion transporter-like [Penaeus vannamei]	1.179898342	0.238662565	no	up	0.697158935	-0.520440503	no	down	1.683137168	0.751152754	no	up	1.188411042	0.249033915	no	up	0.575687001	-0.796643458	no	down	2.04466217	1.031862493	yes	up
TRINITY_DN10051_c0_g1		2.45095878	1.293346221	no	up	0.412578098	-1.277260859	no	down	1.144776071	0.195065422	no	up	0.475171084	-1.073481049	no	down	1	0	no	no change	2.995247045	1.582675	no	up
TRINITY_DN10052_c0_g1	ATP-dependent RNA helicase abstrakt-like [Penaeus vannamei]	0.968244423	-0.046556809	no	down	0.800444099	-0.321127442	no	down	1.162902221	0.217729797	no	up	0.941502176	-0.086963666	no	down	0.994932075	-0.00733006	no	down	0.971420101	-0.041832755	no	down
TRINITY_DN10053_c0_g1		0.41603401	-1.265226623	no	down	1.48914556	0.574484781	no	up	0.369229391	-1.437410698	no	down	0.55968105	-0.837323195	no	down	1.486096017	0.571527332	no	up	0.280340452	-1.83474816	no	down
TRINITY_DN10054_c0_g1		0.386041308	-1.373172865	no	down	0.918373883	-0.122846481	no	down	1.978059914	0.984086125	no	up	1.839451034	0.879275273	no	up	0.458989313	-1.123467533	no	down	0.839451214	-0.252481611	no	down
TRINITY_DN10054_c0_g2		0.113752991	-3.136023616	no	down	0.160523271	-2.639145639	no	down	5.757762245	2.525508217	no	up	1	0	no	no change	0.266184629	-1.909500831	no	down	0.429913649	-1.217881181	no	down
TRINITY_DN10055_c0_g1	uncharacterized protein LOC113818536 [Penaeus vannamei]	1.330494968	0.411963054	no	up	1.15486572	0.207725115	no	up	0.410599321	-1.284196855	no	down	0.479684275	-1.05984295	no	down	1.320547988	0.401136729	no	up	1.004623914	0.006655522	no	up
TRINITY_DN10056_c0_g1		0.924439024	-0.113349932	no	down	0.962541427	-0.055079461	no	down	0.852678708	-0.229925863	no	down	0.830868429	-0.267308055	no	down	2.097703214	1.068810578	yes	up	0.440325417	-1.183357971	yes	down
TRINITY_DN10057_c0_g1		0.338165655	-1.564197951	no	down	0.163580177	-2.611930162	yes	down	3.330411399	1.735700401	yes	up	0.537708833	-0.895102924	no	down	0.620554285	-0.688370675	no	down	0.541389031	-0.885262438	no	down
TRINITY_DN10057_c0_g2		0.170417257	-2.552856662	no	down	0.109167909	-3.195379268	yes	down	2.37711221	1.249210006	no	up	0.264201741	-1.920288121	no	down	0.110666247	-3.175712819	no	down	1	0	no	no change
TRINITY_DN10057_c1_g1		1.591583682	0.670463013	no	up	1	0	no	no change	1	0	no	no change	1	0	no	no change	1.414803915	0.500602116	no	up	1.123185816	0.167596623	no	up
TRINITY_DN10058_c0_g1		0.646083649	-0.63020713	no	down	0.274616219	-1.864511262	no	down	6.326481503	2.661403362	no	up	1.696794208	0.762811602	no	up	0.816521347	-0.292437491	no	down	0.78956046	-0.340878352	no	down
TRINITY_DN10059_c0_g1	PREDICTED: 60S ribosomal protein L9-like [Saccoglossus kowalevskii]	15.27066401	3.932690891	yes	up	1.784101064	0.835197342	no	up	0.540685022	-0.887139704	no	down	0.979524055	-0.029847172	no	down	8.325405281	3.057520504	yes	up	1.81799338	0.862346946	no	up
TRINITY_DN10059_c0_g2	PREDICTED: 60S ribosomal protein L9-like [Saccoglossus kowalevskii]	2.825698011	1.49860729	no	up	1.853374905	0.890154743	no	up	0.876073993	-0.19087537	no	down	1.650536263	0.722934836	no	up	0.969012426	-0.045412929	no	down	2.913800255	1.542901982	no	up
TRINITY_DN1005_c0_g1	Glucose-fructose oxidoreductase domain-containing protein 1 [Penaeus vannamei]	1.05020252	0.070667562	no	up	1.283215593	0.359763577	no	up	0.847515573	-0.238688216	no	down	1.100280773	0.137871722	no	up	1.159683506	0.213731127	no	up	0.903400924	-0.146561706	no	down
TRINITY_DN10060_c0_g2		2.514229994	1.330116629	no	up	0.24605338	-2.022956762	no	down	0.668329378	-0.581368802	no	down	0.168192346	-2.571816037	no	down	0.854168793	-0.227406904	no	down	2.951831761	1.561610498	no	up
TRINITY_DN10061_c0_g1		0.630363358	-0.66574442	no	down	0.900688767	-0.150899425	no	down	1.109472312	0.149873664	no	up	1.011168402	0.016023286	no	up	0.800112566	-0.321725111	no	down	0.785177607	-0.348909067	no	down
TRINITY_DN10062_c0_g1		2.806012105	1.488521233	no	up	1	0	no	no change	1	0	no	no change	1	0	no	no change	3.648887039	1.867456489	no	up	0.767757675	-0.381277065	no	down
TRINITY_DN10063_c0_g1		1.316062415	0.396227911	no	up	1.559944031	0.641494268	no	up	0.484024327	-1.046848535	no	down	0.762436527	-0.391310857	no	down	1.315599081	0.395719906	no	up	0.999312205	-0.00099262	no	down
TRINITY_DN10063_c0_g2		1.234580728	0.304021175	no	up	1.503848874	0.588659594	no	up	0.919002142	-0.12185987	no	down	1.399733014	0.485151673	no	up	1.908124774	0.932155513	no	up	0.646756629	-0.628705158	no	down
TRINITY_DN10063_c0_g3		2.243813273	1.165952622	no	up	0.837753545	-0.255402208	no	down	1.442725245	0.528796576	no	up	1.223666745	0.291210707	no	up	3.08459644	1.625081753	no	up	0.726793612	-0.460382355	no	down
TRINITY_DN10064_c0_g1		4.663795925	2.221504661	no	up	0.848745484	-0.236596101	no	down	5.051282867	2.336649834	no	up	4.354170743	2.122397982	no	up	1	0	no	no change	5.732495972	2.519163436	no	up
TRINITY_DN10064_c0_g3		0.759592333	-0.396702752	no	down	0.718520729	-0.476898317	no	down	1.878516565	0.909593838	no	up	1.364256859	0.448115297	no	up	0.375258987	-1.414041473	no	down	2.025398383	1.018205705	no	up
TRINITY_DN10066_c0_g1		0.069642254	-3.843893295	no	down	1	0	no	no change	1	0	no	no change	1	0	no	no change	0.239823037	-2.059957845	no	down	0.295342415	-1.759539535	no	down
TRINITY_DN10068_c0_g1		0.377148499	-1.406795411	yes	down	0.560985519	-0.833964564	no	down	0.99713371	-0.00414112	no	down	0.566996197	-0.818589037	no	down	0.517170743	-0.951287431	no	down	0.726364003	-0.461235387	no	down
TRINITY_DN10068_c0_g2		0.152265275	-2.715341131	yes	down	1.086390389	0.119542621	no	up	1.002622953	0.003779167	no	up	1.102148162	0.140318179	no	up	0.325082467	-1.621122346	yes	down	0.467761344	-1.096155454	no	down
TRINITY_DN10068_c0_g3		0.909795491	-0.136385811	no	down	0.938966926	-0.090853753	no	down	0.866748383	-0.206314855	no	down	0.824896197	-0.27771551	no	down	1.424532168	0.5104882	no	up	0.638215728	-0.647883932	no	down
TRINITY_DN10068_c0_g5		0.646083649	-0.63020713	no	down	0.627369965	-0.672611633	no	down	1.472189302	0.557963193	no	up	0.933693637	-0.098978843	no	down	3.864537304	1.950295692	no	up	0.166306444	-2.588084028	no	down
TRINITY_DN1006_c0_g1	putative mucolipin-3-like isoform X1 [Penaeus vannamei]	0.39917823	-1.324895052	yes	down	1.402603924	0.48810767	no	up	0.849113872	-0.235970054	no	down	1.205442668	0.269563037	no	up	0.323335545	-1.62889598	yes	down	1.230822368	0.299622568	no	up
TRINITY_DN10070_c0_g1		2.082009877	1.057976913	no	up	1	0	no	no change	1	0	no	no change	1	0	no	no change	0.133904335	-2.90072543	no	down	15.455691	3.950066251	yes	up
TRINITY_DN10071_c0_g1	UDP-glucuronosyltransferase 2B16-like [Penaeus vannamei]	1.981497348	0.986591036	no	up	1.076478524	0.106319538	no	up	0.388443433	-1.364223573	no	down	0.426394954	-1.229737731	no	down	1.468372577	0.554218076	no	up	1.346974152	0.429722166	no	up
TRINITY_DN10072_c0_g1		1	0	no	no change	481.3150856	8.910837831	yes	up	0.012410119	-6.33233924	yes	down	5.945105718	2.571702465	yes	up	1	0	no	no change	1	0	no	no change
TRINITY_DN10073_c0_g1		0.055886194	-4.161364261	yes	down	0.211706873	-2.23985999	no	down	0.41798568	-1.258474578	no	down	0.090046634	-3.473183849	no	down	0.266782445	-1.906264361	no	down	0.210854294	-2.245681696	no	down
TRINITY_DN10073_c0_g2		1.092644492	0.127824075	no	up	1.682879324	0.750931727	no	up	0.514098534	-0.959883196	no	down	0.876005202	-0.190988658	no	down	0.31453854	-1.668691294	no	down	3.462110595	1.791651811	no	up
TRINITY_DN10073_c1_g1		0.33542498	-1.575937962	no	down	6.493562906	2.699010277	no	up	0.799205978	-0.323360721	no	down	5.250274127	2.392392751	no	up	0.425371532	-1.23320461	no	down	0.78956046	-0.340878352	no	down
TRINITY_DN10076_c0_g1		0.048312969	-4.371445672	yes	down	0.836609445	-0.25737381	no	down	4.082880727	2.029587423	yes	up	3.457970746	1.789925664	yes	up	0.519193779	-0.945654998	no	down	0.092912272	-3.427987022	yes	down
TRINITY_DN10077_c0_g2	centromere-associated protein E-like [Penaeus vannamei]	0.899758138	-0.152390849	no	down	0.827622495	-0.272955237	no	down	3.405261316	1.767765513	no	up	2.845293524	1.50857749	no	up	0.968650309	-0.04595216	no	down	0.926974407	-0.109398586	no	down
TRINITY_DN10077_c0_g4		2.232520471	1.158673404	no	up	1.302491049	0.381273458	no	up	0.686598842	-0.542460672	no	down	0.905259858	-0.143596113	no	down	1.368505297	0.452601019	no	up	1.630083044	0.704945464	no	up
TRINITY_DN10077_c0_g5		2.171956269	1.118995056	no	up	0.656995892	-0.606043746	no	down	3.68134288	1.880232129	no	up	2.423186215	1.276905276	no	up	2.014929428	1.01072931	no	up	1.076048221	0.105742731	no	up
TRINITY_DN10078_c0_g1		1	0	no	no change	3.075110001	1.620638019	no	up	0.810313846	-0.303447302	no	down	2.510149334	1.327773196	no	up	1	0	no	no change	1	0	no	no change
TRINITY_DN10079_c0_g1		0.827830428	-0.272592818	no	down	0.631742481	-0.662591506	no	down	0.751634634	-0.411896551	no	down	0.482743946	-1.050669927	no	down	2.121430258	1.085037251	no	up	0.392011231	-1.351033108	no	down
TRINITY_DN1007_c0_g1	sulfotransferase 1A1-like [Penaeus vannamei]	0.879553631	-0.185156545	no	down	1.46488117	0.550783639	no	up	1.451710583	0.537753862	no	up	2.15028967	1.104531021	yes	up	0.655925655	-0.60839579	no	down	1.336960465	0.418956804	no	up
TRINITY_DN10080_c0_g1		1	0	no	no change	2.972185016	1.571523925	no	up	1.556613383	0.638410666	no	up	4.668606345	2.222991946	no	up	1	0	no	no change	1	0	no	no change
TRINITY_DN10081_c0_g1	GPN-loop GTPase 1-like [Penaeus vannamei]	0.530421492	-0.914788862	no	down	0.872152877	-0.197347052	no	down	1.174467592	0.232006905	no	up	1.035920195	0.050912865	no	up	0.539931379	-0.889152031	no	down	0.979234009	-0.030274431	no	down
TRINITY_DN10083_c0_g1	single-domain von Willebrand factor type C [Macrobrachium nipponense]	0.853537226	-0.228474019	no	down	1.499628629	0.584605273	no	up	0.681496279	-0.553222315	no	down	1.034443867	0.048855361	no	up	0.70793217	-0.498316958	no	down	1.203552404	0.26729896	no	up
TRINITY_DN10084_c0_g1	uncharacterized protein LOC113816013 [Penaeus vannamei]	2.45095878	1.293346221	no	up	0.529840345	-0.916370392	no	down	0.367207974	-1.445330706	yes	down	0.196666446	-2.346177258	yes	down	1	0	no	no change	2.995247045	1.582675	no	up
TRINITY_DN10085_c0_g1	zinc finger protein 37 homolog [Penaeus vannamei]	1.02357216	0.033612813	no	up	1.298070837	0.376369115	no	up	0.954594967	-0.067039366	no	down	1.254351804	0.326942033	no	up	1.055312054	0.077669664	no	up	0.96778044	-0.047248314	no	down
TRINITY_DN10086_c0_g1	uncharacterized protein LOC113815793 [Penaeus vannamei]	3.084154248	1.624874921	no	up	1.430209252	0.516226241	no	up	0.717107021	-0.479739653	no	down	1.030190383	0.042910977	no	up	1.347066607	0.429821188	no	up	2.273235312	1.184747031	no	up
TRINITY_DN10087_c0_g1		2.009717538	1.006992748	no	up	0.033276669	-4.909345149	yes	down	53.99933288	5.754869679	yes	up	1.818554611	0.86279225	no	up	0.446008131	-1.164858082	no	down	4.493045653	2.167693721	no	up
TRINITY_DN10087_c0_g2		1	0	no	no change	50.57687982	5.660406132	yes	up	1	0	no	no change	40.88415064	5.353469764	yes	up	1	0	no	no change	1	0	no	no change
TRINITY_DN10088_c0_g1		0.892244281	-0.164489345	no	down	7.503250029	2.907515634	no	up	0.132692203	-2.913844497	no	down	1.011468174	0.016450926	no	up	2.201444702	1.138450606	no	up	0.396398824	-1.334975413	no	down
TRINITY_DN10088_c0_g2		0.159130983	-2.651713334	yes	down	0.021647393	-5.529662919	yes	down	21.10585283	4.399571221	yes	up	0.446781725	-1.16235792	no	down	0.405811095	-1.301119786	no	down	0.392139345	-1.350561693	no	down
TRINITY_DN10089_c0_g1	Dynamin-like protein, mitochondrial [Armadillidium vulgare]	1.685097281	0.752831881	no	up	1.003826412	0.005509811	no	up	1.156083591	0.209245716	no	up	1.174069386	0.231517673	no	up	1.427128871	0.513115617	no	up	1.178494651	0.236945211	no	up
TRINITY_DN10089_c1_g1		1.259870196	0.333275101	no	up	1.051241731	0.072094452	no	up	1.303519668	0.382412351	no	up	1.386406062	0.471349867	no	up	0.893168147	-0.162996293	no	down	1.407193563	0.492820789	no	up
TRINITY_DN10089_c2_g1	RNA polymerase II transcriptional coactivator KIWI-like [Penaeus vannamei]	1.083206371	0.115308129	no	up	0.821873482	-0.283011771	no	down	1.098557506	0.135610393	no	up	0.912885731	-0.13149381	no	down	0.837088516	-0.256547909	no	down	1.290650429	0.368098301	no	up
TRINITY_DN1008_c0_g1	pro-resilin-like [Penaeus vannamei]	1	0	no	no change	537.7521474	9.070797571	yes	up	0.41033022	-1.285142686	no	down	222.7225199	7.799103629	yes	up	1	0	no	no change	1	0	no	no change
TRINITY_DN1008_c1_g2		1	0	no	no change	38.43580778	5.264379084	yes	up	1	0	no	no change	31.04964446	4.956504844	yes	up	1	0	no	no change	1	0	no	no change
TRINITY_DN10090_c0_g1		0.131257184	-2.929531713	no	down	1	0	no	no change	0.244406695	-2.032644288	no	down	0.285645088	-1.807704373	no	down	0.245346894	-2.027105089	no	down	0.545086432	-0.875443086	no	down
TRINITY_DN10091_c0_g1	uncharacterized protein LOC113826155 [Penaeus vannamei]	1.379234857	0.463868141	no	up	5.754759635	2.524755671	no	up	1	0	no	no change	4.668606345	2.222991946	no	up	2.461425846	1.299494277	yes	up	0.558597192	-0.840119775	no	down
TRINITY_DN10091_c0_g2		2.525770423	1.336723513	no	up	1	0	no	no change	1	0	no	no change	1	0	no	no change	0.72431636	-0.465308133	no	down	3.468331829	1.794241934	no	up
TRINITY_DN10091_c1_g1		0.887495131	-0.172188891	no	down	1.908153883	0.932177522	no	up	20.04797098	4.325384326	yes	up	38.6962218	5.274120807	yes	up	0.943251153	-0.084286137	no	down	0.939368945	-0.090236194	no	down
TRINITY_DN10091_c2_g1		2.110420432	1.077530437	no	up	0.310842703	-1.685743382	no	down	0.526553511	-0.925347942	no	down	0.166184076	-2.589145946	no	down	0.536142797	-0.899310793	no	down	3.916711081	1.969642711	no	up
TRINITY_DN10091_c2_g2		1	0	no	no change	1.39529798	0.480573257	no	up	0.402386358	-1.313346701	no	down	0.559961424	-0.836600652	no	down	1.590339226	0.669334531	no	up	0.78956046	-0.340878352	no	down
TRINITY_DN10091_c3_g1		1.258385148	0.331573549	no	up	0.738485268	-0.437358954	no	down	0.871040033	-0.199189069	no	down	0.651246755	-0.618723817	no	down	3.836305538	1.939717627	no	up	0.327175837	-1.611861891	no	down
TRINITY_DN10091_c5_g1		2.223564578	1.152874305	no	up	0.696191154	-0.522444613	no	down	1.464574927	0.550482002	no	up	1.027198406	0.038714869	no	up	2.43084897	1.28146026	no	up	0.912736773	-0.131729238	no	down
TRINITY_DN10091_c6_g1		1	0	no	no change	8.214164207	3.038113788	no	up	0.047527301	-4.395099714	yes	down	0.4004619	-1.320263104	no	down	1	0	no	no change	1	0	no	no change
TRINITY_DN10091_c7_g1		0.450727762	-1.149671781	no	down	0.207152213	-2.271236865	no	down	2.280857923	1.189576582	no	up	0.479379094	-1.060761101	no	down	0.528832346	-0.919117672	no	down	0.860367501	-0.216975064	no	down
TRINITY_DN10092_c0_g1		0.819426345	-0.287313819	no	down	1	0	no	no change	1	0	no	no change	1	0	no	no change	0.711288289	-0.491493684	no	down	1.148624958	0.199907815	no	up
TRINITY_DN10093_c0_g2	phosphatidylinositol 4-kinase alpha-like [Penaeus vannamei]	0.900441337	-0.151295807	no	down	0.920284194	-0.119848644	no	down	1.059053619	0.082775634	no	up	0.986946125	-0.018956761	no	down	1.193440788	0.25512699	no	up	0.754069358	-0.40723087	no	down
TRINITY_DN10094_c0_g1		1	0	no	no change	1	0	no	no change	1	0	no	no change	1	0	no	no change	1.590339226	0.669334531	no	up	0.78956046	-0.340878352	no	down
TRINITY_DN10095_c0_g1	hypothetical protein C7M84_012790 [Penaeus vannamei]	0.415455955	-1.267232557	yes	down	1	0	no	no change	1	0	no	no change	1	0	no	no change	2.368961976	1.244255042	yes	up	0.174634813	-2.517586906	yes	down
TRINITY_DN1009_c0_g1		2.118477604	1.083027877	no	up	0.827667512	-0.272876765	no	down	0.475608472	-1.072153682	yes	down	0.397659993	-1.330392668	yes	down	0.228506894	-2.129690404	no	down	9.20934573	3.203098665	yes	up
TRINITY_DN1009_c1_g1		1.177928604	0.236252098	no	up	5.220950596	2.384312507	no	up	0.172438642	-2.535844989	no	down	0.913967749	-0.129784837	no	down	0.413120746	-1.275364585	no	down	2.845355941	1.508609139	no	up
TRINITY_DN100_c0_g2	protein split ends-like [Penaeus vannamei]	2.579731333	1.367220824	yes	up	0.939417	-0.090162394	no	down	0.923402735	-0.114968089	no	down	0.877858658	-0.187939421	no	down	2.267159283	1.180885754	yes	up	1.13670214	0.184854262	no	up
TRINITY_DN100_c0_g3	speckle-type POZ protein B-like isoform X2 [Penaeus vannamei]	0.728227957	-0.457537967	no	down	0.975517598	-0.035760196	no	down	0.958077228	-0.061786142	no	down	0.945594326	-0.080706717	no	down	0.985259928	-0.021423713	no	down	0.738187935	-0.437939938	no	down
TRINITY_DN100_c0_g4	protein split ends-like [Penaeus vannamei]	1.415298507	0.50110637	no	up	1.015562576	0.022279137	no	up	1.041525657	0.058698379	no	up	1.070457216	0.098227136	no	up	1.4763399	0.562024914	no	up	0.956873839	-0.063599373	no	down
TRINITY_DN100_c1_g1	histone-lysine N-methyltransferase 2A-like [Penaeus vannamei]	1.163247381	0.218157939	no	up	1.056824302	0.079735548	no	up	0.806017569	-0.311116809	no	down	0.862083243	-0.214100912	no	down	1.522772917	0.606700816	no	up	0.762949807	-0.390339947	no	down
TRINITY_DN10100_c0_g1		0.239578074	-2.061432214	no	down	0.592938467	-0.7540457	no	down	0.211106956	-2.243953975	no	down	0.126374337	-2.984224569	no	down	1.146273544	0.196951367	no	up	0.206101789	-2.27857107	no	down
TRINITY_DN10101_c0_g2	hypothetical protein Cfor_09298 [Coptotermes formosanus]	1.075780717	0.105384035	no	up	0.753973447	-0.407414379	no	down	1.362819861	0.446594877	no	up	1.040189727	0.056846695	no	up	1.289029367	0.366285132	no	up	0.832602322	-0.264300514	no	down
TRINITY_DN10102_c0_g1	brain protein I3-like [Ciona intestinalis]	0.638848605	-0.646454014	no	down	1	0	no	no change	1	0	no	no change	1	0	no	no change	0.429261208	-1.220072292	yes	down	1.484495974	0.569973181	no	up
TRINITY_DN10102_c0_g2	brain protein I3-like [Ciona intestinalis]	0.680013501	-0.556364704	no	down	0.405067104	-1.303767167	no	down	5.465145744	2.45025997	no	up	2.202709851	1.13927947	no	up	0.752396371	-0.410435204	no	down	0.900952915	-0.150476384	no	down
TRINITY_DN10102_c0_g3		0.17055679	-2.551675906	yes	down	1	0	no	no change	1	0	no	no change	1	0	no	no change	0.448126273	-1.158022781	no	down	0.378529867	-1.401520957	no	down
TRINITY_DN10103_c0_g1	putative cell cycle checkpoint control protein RAD9A-like isoform X2 [Penaeus vannamei]	1.101561371	0.139549874	no	up	0.738577607	-0.437178573	no	down	2.192035488	1.132271155	yes	up	1.638340874	0.712235556	no	up	1.345971221	0.428647563	no	up	0.817015605	-0.29156446	no	down
TRINITY_DN10104_c0_g1	chymotrypsin-like proteinase [Scylla paramamosain]	1.590921977	0.669863084	no	up	0.186815553	-2.420313524	no	down	6.89462289	2.785471644	yes	up	1.326421142	0.407538907	no	up	0.565516062	-0.822360093	no	down	2.805007048	1.488004396	yes	up
TRINITY_DN10106_c0_g1	myotubularin-related protein 8-like [Penaeus vannamei]	0.823823574	-0.279592684	no	down	0.798651728	-0.324361577	no	down	1.516262826	0.600519849	no	up	1.224767987	0.292508479	no	up	1.082575148	0.114467174	no	up	0.760016602	-0.395897161	no	down
TRINITY_DN10107_c0_g1	LOW QUALITY PROTEIN: serine/threonine-protein kinase MAK-like [Penaeus vannamei]	0.065592733	-3.930320195	yes	down	0.254595128	-1.973723285	yes	down	2.45138673	1.293598101	yes	up	0.633717574	-0.658088071	no	down	0.077123551	-3.69668472	yes	down	0.837383504	-0.256039597	no	down
TRINITY_DN10108_c0_g1	uncharacterized protein LOC113830578 [Penaeus vannamei]	1	0	no	no change	0.22664138	-2.141516807	yes	down	0.437328299	-1.193211389	yes	down	0.100291125	-3.31773415	yes	down	1.590339226	0.669334531	no	up	0.78956046	-0.340878352	no	down
TRINITY_DN10108_c1_g1		1	0	no	no change	0.592938467	-0.7540457	no	down	0.039481652	-4.662673849	yes	down	0.023656231	-5.401635956	yes	down	1	0	no	no change	1	0	no	no change
TRINITY_DN10109_c0_g1		2.391923176	1.258171054	no	up	0.402500112	-1.312938909	no	down	2.226340925	1.154674533	no	up	0.90454887	-0.144729645	no	down	0.816521448	-0.292437312	no	down	2.939263008	1.555454458	no	up
TRINITY_DN10109_c0_g2	probable tRNA pseudouridine synthase 1 isoform X1 [Penaeus vannamei]	1.41377618	0.49955374	no	up	1.369577673	0.453731089	no	up	0.887526459	-0.172137964	no	down	1.228930854	0.297403745	no	up	1.966578936	0.975688095	no	up	0.717306597	-0.479338196	no	down
TRINITY_DN10109_c0_g3		1	0	no	no change	0.123215105	-3.020748966	no	down	1.164832291	0.220122255	no	up	0.145757792	-2.778355087	no	down	1	0	no	no change	1	0	no	no change
TRINITY_DN10109_c0_g4	uncharacterized protein LOC113809691 [Penaeus vannamei]	4.197896319	2.069666535	no	up	0.41870946	-1.255978583	no	down	3.258856136	1.704365665	no	up	1.378998743	0.463621142	no	up	3.037883416	1.603066505	no	up	1.386964945	0.471931324	no	up
TRINITY_DN1010_c0_g1	small integral membrane protein 12-like [Penaeus vannamei]	1.903959555	0.929002832	no	up	0.441277866	-1.180240708	yes	down	1.677796024	0.746567333	no	up	0.749752814	-0.415513064	no	down	1.428671611	0.514674342	no	up	1.329952932	0.411375189	no	up
TRINITY_DN1010_c1_g1		1	0	no	no change	2.987482916	1.578930463	no	up	1.556613383	0.638410666	no	up	4.689290589	2.229369684	no	up	1	0	no	no change	1	0	no	no change
TRINITY_DN10110_c0_g1		4.52208769	2.176988968	no	up	1	0	no	no change	0.41033022	-1.285142686	no	down	0.479379094	-1.060761101	no	down	1	0	no	no change	5.510161505	2.462094605	no	up
TRINITY_DN10112_c0_g1	mediator of RNA polymerase II transcription subunit 17-like isoform X2 [Penaeus vannamei]	0.843560997	-0.245435703	no	down	1.049279038	0.06939839	no	up	1.093889365	0.129466832	no	up	1.160625185	0.21490214	no	up	1.107987786	0.147941978	no	up	0.759422663	-0.397025042	no	down
TRINITY_DN10113_c0_g1	integrator complex subunit 4-like [Penaeus vannamei]	1.277677682	0.353523936	no	up	0.854964375	-0.226063788	no	down	1.33202398	0.413620055	no	up	1.152316453	0.204536969	no	up	0.996491345	-0.00507082	no	down	1.279370097	0.355433668	no	up
TRINITY_DN10114_c0_g1	putative Nuclear distribution protein nudF [Penaeus vannamei]	1.703952993	0.768885536	no	up	1.090326519	0.124760242	no	up	0.767838286	-0.381125597	no	down	0.848086889	-0.237716014	no	down	1.868214266	0.901659927	no	up	0.91138478	-0.133867817	no	down
TRINITY_DN10116_c0_g1		1	0	no	no change	0.633248228	-0.659156959	no	down	2.080296997	1.056789512	yes	up	1.337787796	0.419849289	no	up	1	0	no	no change	1	0	no	no change
TRINITY_DN10117_c0_g1		1	0	no	no change	1	0	no	no change	0.41033022	-1.285142686	no	down	0.479379094	-1.060761101	no	down	1.590339226	0.669334531	no	up	0.78956046	-0.340878352	no	down
TRINITY_DN10118_c0_g1		0.260456921	-1.940883319	no	down	1.815691062	0.86051875	no	up	0.5983782	-0.74087048	no	down	1.093987569	0.129596345	no	up	0.482644789	-1.050966293	no	down	0.543313421	-0.88014341	no	down
TRINITY_DN10118_c0_g2		4.197896319	2.069666535	no	up	0.592938467	-0.7540457	no	down	1.556613383	0.638410666	no	up	1	0	no	no change	3.037883416	1.603066505	no	up	1.386964945	0.471931324	no	up
TRINITY_DN10118_c0_g3		2.45095878	1.293346221	no	up	0.126439062	-2.983485858	no	down	7.293921259	2.866694625	no	up	1	0	no	no change	5.865384706	2.552225737	no	up	0.416922087	-1.262150292	no	down
TRINITY_DN10118_c1_g1		0.271969297	-1.8784843	no	down	0.64391436	-0.63505927	no	down	0.765445715	-0.385628028	no	down	0.49881819	-1.00341402	no	down	1.675582105	0.744662382	no	up	0.161150425	-2.633520104	no	down
TRINITY_DN10119_c0_g1	RecName: Full=Oplophorus-luciferin 2-monooxygenase non-catalytic subunit; Flags: Precursor [Oplophorus gracilirostris]	1.881739371	0.912066822	no	up	1	0	no	no change	1	0	no	no change	1	0	no	no change	0.678220178	-0.560174388	no	down	2.766611659	1.468120152	yes	up
TRINITY_DN1011_c0_g1	ubiquitin-conjugating enzyme E2 H [Penaeus monodon]	0.763217526	-0.389833793	no	down	1.095858062	0.132060949	no	up	0.912285498	-0.132442712	no	down	1.011600518	0.016639681	no	up	1.104975493	0.144014373	no	up	0.689380137	-0.536628363	no	down
TRINITY_DN10120_c0_g1		0.795229225	-0.330557317	no	down	0.644592309	-0.63354112	no	down	0.737013204	-0.440237629	no	down	0.48144317	-1.054562585	yes	down	1.33068825	0.41217262	no	up	0.59690463	-0.744427652	no	down
TRINITY_DN10120_c0_g2		0.756565559	-0.402462993	no	down	0.822431441	-0.282032676	no	down	1.053922838	0.075769245	no	up	0.876949502	-0.189434325	no	down	1.091487421	0.126295504	no	up	0.691254866	-0.532710363	no	down
TRINITY_DN10120_c0_g3		1.813370489	0.858673712	no	up	0.414952492	-1.268981922	no	down	0.48631946	-1.040023773	no	down	0.20449399	-2.289869654	no	down	1.618263681	0.6944467	no	up	1.124675645	0.16950899	no	up
TRINITY_DN10120_c0_g4		0.697685533	-0.519351177	no	down	0.85016218	-0.234190015	no	down	0.907493295	-0.14004111	no	down	0.78163728	-0.355428817	no	down	1.170835754	0.227538708	no	up	0.594965837	-0.749121264	no	down
TRINITY_DN10123_c0_g1		0.555874216	-0.847169629	no	down	1.30749571	0.386806213	no	up	6.672634715	2.738256528	no	up	8.865064883	3.14813119	no	up	0.492428362	-1.022014236	no	down	1.126951442	0.172425354	no	up
TRINITY_DN10123_c1_g1		1	0	no	no change	1	0	no	no change	1	0	no	no change	1	0	no	no change	1	0	no	no change	1	0	no	no change
TRINITY_DN10123_c1_g2		11.5994829	3.535988586	no	up	1	0	no	no change	1	0	no	no change	1	0	no	no change	3.016868526	1.593051826	no	up	3.855547801	1.946935854	no	up
TRINITY_DN10124_c0_g1		0.767219572	-0.38228857	no	down	1.690927162	0.757814516	no	up	0.262524038	-1.929478565	yes	down	0.448878933	-1.155601705	yes	down	0.331923738	-1.591076284	yes	down	2.307141274	1.206106348	yes	up
TRINITY_DN10124_c0_g2		2.281726137	1.190125643	no	up	2.247274613	1.16817643	no	up	0.382797796	-1.385345573	yes	down	0.873464674	-0.195178738	no	down	0.419220502	-1.254218821	no	down	5.429668165	2.44086403	no	up
TRINITY_DN10125_c0_g1	putative protein MAK16-like [Penaeus vannamei]	1.031425082	0.044639035	no	up	0.938678762	-0.091296578	no	down	1.014332395	0.020530498	no	up	0.96285704	-0.054606485	no	down	0.813483138	-0.297815654	no	down	1.264380315	0.33843048	no	up
TRINITY_DN10126_c0_g1		1.30412878	0.383086339	no	up	1.007786873	0.011190569	no	up	1.195113626	0.25714779	no	up	1.218646371	0.285279542	no	up	0.995193046	-0.00695169	no	down	1.306336073	0.385526097	no	up
TRINITY_DN10127_c0_g1		0.455832304	-1.133424924	no	down	0.062003603	-4.011504149	yes	down	3.102669371	1.633509967	no	up	0.190431146	-2.392658638	no	down	0.295800914	-1.757301587	no	down	1.537828183	0.620894324	no	up
TRINITY_DN10127_c0_g2		0.732673345	-0.448757963	no	down	1.130896708	0.177467165	no	up	2.063291438	1.044947615	yes	up	2.361032331	1.239417797	yes	up	1.287667337	0.364759927	no	up	0.567303899	-0.817806314	no	down
TRINITY_DN10128_c0_g1		1.096873366	0.133396976	no	up	1.036492554	0.051709752	no	up	0.856080387	-0.224181821	no	down	0.897268575	-0.15638821	no	down	0.932626094	-0.100629299	no	down	1.172866623	0.230038961	no	up
TRINITY_DN10128_c0_g2		2.281599741	1.190045723	no	up	1.720763092	0.783048486	no	up	0.773273637	-0.370949066	no	down	1.349022639	0.431914559	no	up	2.270252164	1.182852551	no	up	1.008001242	0.011497416	no	up
TRINITY_DN10128_c0_g3		1	0	no	no change	0.43804889	-1.1908362	no	down	0.665801381	-0.586836232	no	down	0.296724454	-1.752804268	no	down	1	0	no	no change	1	0	no	no change
TRINITY_DN10128_c0_g5		5.378252879	2.427137591	no	up	1.098715619	0.135818021	no	up	0.737992172	-0.438322581	no	down	0.821664763	-0.283378196	no	down	1.5373818	0.620475494	no	up	3.487055567	1.802009354	no	up
TRINITY_DN10128_c0_g6		0.837424027	-0.255969784	no	down	1.091361592	0.126129177	no	up	0.834128831	-0.26165787	no	down	0.921499446	-0.117944796	no	down	1.121906538	0.165952496	no	up	0.742264996	-0.42999376	no	down
TRINITY_DN10129_c0_g1	LOW QUALITY PROTEIN: uncharacterized protein CG43867-like, partial [Penaeus vannamei]	1.333043012	0.414723331	no	up	1.256365045	0.32925571	no	up	0.522028616	-0.937799202	no	down	0.66420455	-0.590300489	no	down	1.661466776	0.732457444	no	up	0.80144882	-0.319317701	no	down
TRINITY_DN10129_c0_g2		1	0	no	no change	1.368261488	0.45234397	no	up	0.316258974	-1.660821677	no	down	0.445042853	-1.167983837	no	down	1	0	no	no change	1	0	no	no change
TRINITY_DN1012_c0_g1		1.88730411	0.91632691	no	up	2.195662782	1.134656497	yes	up	0.503520455	-0.989877707	no	down	1.117357646	0.16009104	no	up	1.634748477	0.709068679	no	up	1.153371378	0.205857127	no	up
TRINITY_DN1012_c1_g1		1.928545065	0.947512858	no	up	1.079314233	0.110114954	no	up	0.873017199	-0.195918019	no	down	0.954052742	-0.067859072	no	down	0.45839209	-1.125345946	no	down	4.171960798	2.060725602	no	up
TRINITY_DN10130_c0_g1	zinc finger CCHC-type and RNA-binding motif-containing protein 1-like [Penaeus vannamei]	1.744790181	0.803053557	no	up	0.96684118	-0.048649173	no	down	1.138931782	0.187681337	no	up	1.114719091	0.156680197	no	up	1.201280401	0.264572942	no	up	1.449616315	0.535671097	no	up
TRINITY_DN10131_c0_g1	SMU1 [Macrobrachium rosenbergii]	1.117886178	0.160773302	no	up	0.897280893	-0.156368405	no	down	1.064692766	0.090437177	no	up	0.966006673	-0.04989494	no	down	1.044214634	0.062418282	no	up	1.067839031	0.094694188	no	up
TRINITY_DN10132_c0_g1		4.80787592	2.265399664	no	up	0.412375409	-1.277969792	yes	down	1.778768872	0.830879063	no	up	0.739491786	-0.435393973	no	down	4.353634984	2.122220455	no	up	1.097835046	0.1346613	no	up
TRINITY_DN10133_c0_g1	uncharacterized protein LOC113807903 [Penaeus vannamei]	1.238052851	0.308072903	no	up	1.271089348	0.346065444	no	up	1.098669346	0.13575726	no	up	1.41331781	0.499085918	no	up	1.911448163	0.934666076	no	up	0.648219035	-0.62544671	no	down
TRINITY_DN10133_c0_g2		0.656596487	-0.606921064	no	down	1.2419587	0.312617199	no	up	1.300034772	0.378550211	no	up	1.633928742	0.708345066	no	up	0.534694005	-0.903214595	no	down	1.223056326	0.290490846	no	up
TRINITY_DN10134_c0_g1	PREDICTED: semaphorin-2A-like [Hyalella azteca]	1.22196443	0.289202291	no	up	1.336642182	0.418613309	no	up	0.757440679	-0.400795191	no	down	1.024531262	0.034964007	no	up	1.434611313	0.520659913	no	up	0.84997282	-0.234511387	no	down
TRINITY_DN10134_c0_g2		0.435664528	-1.198710441	no	down	2.351321209	1.233471636	no	up	0.35628852	-1.488882094	no	down	0.841361543	-0.249202217	no	down	0.536377707	-0.898678817	no	down	0.811262767	-0.301758817	no	down
TRINITY_DN10135_c0_g2	transient receptor potential channel pyrexia-like [Penaeus vannamei]	0.168981635	-2.565061634	no	down	12.02762806	3.588280255	yes	up	0.253988824	-1.97716308	yes	down	3.081342008	1.62355882	yes	up	0.927506647	-0.108570474	no	down	0.181363926	-2.463040571	no	down
TRINITY_DN10136_c0_g1	Longitudinals lacking protein, isoforms H/M/V [Armadillidium vulgare]	1.127354122	0.172940763	no	up	1.024953902	0.035559026	no	up	1.066375317	0.092715293	no	up	1.106766599	0.14635101	no	up	1.540522337	0.623419601	no	up	0.730656383	-0.452735007	no	down
TRINITY_DN10136_c0_g2	zinc finger protein 219-like [Penaeus vannamei]	1.119666114	0.163068583	no	up	1.237847295	0.307833349	no	up	1.049685562	0.069957227	no	up	1.314587488	0.394610159	no	up	1.072352967	0.10077985	no	up	1.040359079	0.057081559	no	up
TRINITY_DN10136_c0_g3		0.28157977	-1.828384408	no	down	0.615280479	-0.700683873	no	down	1.598336924	0.676571555	no	up	1.000702739	0.001013482	no	up	1.375657158	0.460120965	no	up	0.203488937	-2.296977734	no	down
TRINITY_DN10136_c0_g4		0.210551441	-2.247755344	no	down	1.313958415	0.393919617	no	up	0.994584391	-0.007834305	no	down	1.323545626	0.404407929	no	up	0.539401316	-0.890569054	no	down	0.390809308	-1.355463267	no	down
TRINITY_DN10136_c1_g1	zinc finger protein [Penaeus vannamei]	4.197896319	2.069666535	no	up	2.476560369	1.308337789	no	up	1.239119222	0.309315003	no	up	3.082563251	1.624130498	no	up	2.922158094	1.547034233	no	up	1.448199949	0.534260805	no	up
TRINITY_DN10137_c0_g1		1	0	no	no change	1.897073988	0.923775947	no	up	0.827131327	-0.273811684	no	down	1.584561233	0.664083412	no	up	1	0	no	no change	1	0	no	no change
TRINITY_DN10137_c0_g2		1	0	no	no change	0.378533092	-1.401508666	no	down	1.877644415	0.908923874	no	up	0.714047169	-0.485908714	no	down	1	0	no	no change	1	0	no	no change
TRINITY_DN10138_c0_g1	cysteine-rich protein [Macrobrachium nipponense]	0.745116315	-0.424462442	no	down	1.305343651	0.384429667	no	up	1.067258327	0.093909419	no	up	1.407084071	0.49270853	no	up	0.419483197	-1.253315072	yes	down	1.770858382	0.824448842	no	up
TRINITY_DN10138_c0_g2		0.195884617	-2.351923991	no	down	2.294549221	1.198210755	no	up	0.512443394	-0.964535446	no	down	1.189814545	0.25073672	no	up	0.373729142	-1.419935029	no	down	0.526934163	-0.924305377	no	down
TRINITY_DN10139_c0_g1		0.76609521	-0.384404393	no	down	0.981009109	-0.027661562	no	down	1.444631115	0.53070115	no	up	1.431561726	0.517589878	no	up	0.638414675	-0.647434279	no	down	1.197418689	0.259927693	no	up
TRINITY_DN10139_c1_g1		0.152939293	-2.70896899	no	down	0.185945634	-2.42704722	yes	down	2.054881363	1.039055104	no	up	0.386472536	-1.371562198	no	down	0.921883986	-0.117342888	no	down	0.164804307	-2.601174144	no	down
TRINITY_DN1013_c0_g1		0.566636108	-0.819505557	no	down	0.988896913	-0.016107959	no	down	1.452275696	0.538315357	no	up	1.453667741	0.539697556	no	up	1.894827432	0.922066464	no	up	0.298069033	-1.746281599	yes	down
TRINITY_DN1013_c0_g2		0.520997101	-0.940652751	no	down	0.68248831	-0.551123761	no	down	1.620750366	0.696661898	no	up	1.118368989	0.161396263	no	up	1.081582082	0.113143156	no	up	0.476083519	-1.070713407	no	down
TRINITY_DN10140_c0_g2	crustacean hyperglycemic hormone gill form [Macrobrachium rosenbergii]	1	0	no	no change	0.52778957	-0.921965253	no	down	0.255751584	-1.967184922	yes	down	0.13608013	-2.877471671	yes	down	1.590339226	0.669334531	no	up	0.78956046	-0.340878352	no	down
TRINITY_DN10140_c1_g1		1	0	no	no change	2.249349203	1.169507651	no	up	0.035809464	-4.803515269	yes	down	0.081500716	-3.617043463	no	down	1	0	no	no change	1	0	no	no change
TRINITY_DN10141_c0_g1		0.148680305	-2.749714538	no	down	2.636529221	1.398639986	yes	up	4.682163223	2.227175229	no	up	12.46800631	3.640158885	yes	up	0.451228198	-1.148070869	no	down	0.328740436	-1.604979172	no	down
TRINITY_DN10142_c0_g1		2.322996853	1.2159872	no	up	1.040261487	0.056946219	no	up	0.95091968	-0.072604607	no	down	1.001390174	0.002004204	no	up	6.627512728	2.728467536	no	up	0.35020143	-1.513743121	no	down
TRINITY_DN10142_c0_g2		1	0	no	no change	2.232680679	1.15877693	no	up	1.519059666	0.603178537	no	up	3.419722736	1.773879359	no	up	1	0	no	no change	1	0	no	no change
TRINITY_DN10143_c0_g3		0.056781519	-4.138434739	yes	down	0.047150496	-4.406583242	yes	down	0.251657344	-1.990467393	yes	down	0.011938491	-6.388235677	yes	down	0.448267438	-1.157568388	no	down	0.125804132	-2.990748783	no	down
TRINITY_DN10144_c0_g3	hypothetical protein FHG87_017160 [Trinorchestia longiramus]	1.838668071	0.878661058	no	up	0.997719834	-0.00329334	no	down	1.032936661	0.046751792	no	up	1.04297836	0.060709224	no	up	1.132072495	0.178966347	no	up	1.620407111	0.696356322	no	up
TRINITY_DN10145_c0_g1		0.114941184	-3.121032276	yes	down	0.140965706	-2.826583865	yes	down	6.242259543	2.642068343	yes	up	0.853972171	-0.227739038	no	down	0.963945236	-0.052976909	no	down	0.118914376	-3.072004956	yes	down
TRINITY_DN10146_c0_g1	DNA replication licensing factor mcm2-like [Penaeus vannamei]	1.069543235	0.096994803	no	up	0.489715945	-1.029982924	yes	down	3.664767923	1.87372184	yes	up	1.819282737	0.863369771	no	up	1.040093432	0.056713132	no	up	1.026594261	0.037866101	no	up
TRINITY_DN10148_c0_g2	O-acetyl-ADP-ribose deacetylase 1-like [Penaeus vannamei]	0.944940621	-0.08170442	no	down	0.921371144	-0.11814568	no	down	0.998261736	-0.002509967	no	down	0.931272537	-0.102724661	no	down	0.898908323	-0.153754107	no	down	1.048271078	0.068011839	no	up
TRINITY_DN10149_c0_g3		1.108006385	0.147966195	no	up	1.610663269	0.68765491	no	up	2.905651974	1.538861914	no	up	4.689290589	2.229369684	no	up	2.164701932	1.114168387	yes	up	0.511449663	-0.967335839	no	down
TRINITY_DN10150_c0_g1		1.243206141	0.314065535	no	up	1	0	no	no change	1	0	no	no change	1	0	no	no change	1.187800024	0.248291967	no	up	1.044327677	0.062574455	no	up
TRINITY_DN10150_c0_g2		1.038610114	0.054654179	no	up	1	0	no	no change	1	0	no	no change	1	0	no	no change	0.990894343	-0.01319686	no	down	1.040275138	0.056965151	no	up
TRINITY_DN10150_c0_g3		1	0	no	no change	0.313136978	-1.67513421	no	down	0.198159552	-2.33526558	no	down	0.062558657	-3.998646652	no	down	1	0	no	no change	1	0	no	no change
TRINITY_DN10151_c0_g1		1	0	no	no change	0.643913913	-0.635060273	no	down	0.989672846	-0.0149764	no	down	0.645030153	-0.632561491	no	down	1	0	no	no change	1	0	no	no change
TRINITY_DN10152_c0_g2		1	0	no	no change	0.872127542	-0.197388961	no	down	0.4452011	-1.167470937	no	down	0.39634091	-1.335186207	no	down	1	0	no	no change	1	0	no	no change
TRINITY_DN10153_c0_g1		1.766108074	0.820573629	no	up	0.271450791	-1.881237407	no	down	0.790256437	-0.339607213	no	down	0.216944221	-2.204603942	no	down	6.278202335	2.650351525	yes	up	0.280086367	-1.836056331	no	down
TRINITY_DN10154_c0_g2		1	0	no	no change	1.729909102	0.790696234	no	up	0.328687443	-1.605211752	yes	down	0.576080369	-0.795657998	no	down	1	0	no	no change	1	0	no	no change
TRINITY_DN10155_c0_g1		2.322977184	1.215974984	no	up	1.457393362	0.543390325	no	up	0.558180661	-0.841195955	no	down	0.817063633	-0.291479654	no	down	0.419220502	-1.254218821	no	down	5.510161505	2.462094605	no	up
TRINITY_DN10155_c0_g2		7.077463885	2.823232482	no	up	1.311465659	0.391180031	no	up	0.457009393	-1.129704278	no	down	0.602913228	-0.729977712	no	down	1.465744482	0.551633626	no	up	4.75864714	2.250551481	no	up
TRINITY_DN10156_c0_g1	tRNA (guanine(10	0.638848091	-0.646455176	no	down	0.712016556	-0.490017308	no	down	1.462052365	0.547994984	no	up	1.052527611	0.07385808	no	up	0.6566233	-0.606862151	no	down	0.971810008	-0.041253805	no	down
TRINITY_DN10157_c0_g1	cuticle protein CP14.6-like isoform X1 [Penaeus vannamei]	1	0	no	no change	252.7957721	7.981828525	yes	up	2.194590767	1.13395194	no	up	569.4424899	9.153406336	yes	up	1	0	no	no change	1	0	no	no change
TRINITY_DN10158_c0_g1		0.646083649	-0.63020713	no	down	2.783219812	1.476754854	no	up	0.503280829	-0.990564452	no	down	1.425311522	0.511277276	no	up	0.419220502	-1.254218821	no	down	1	0	no	no change
TRINITY_DN10159_c0_g1	PREDICTED: solute carrier family 35 member F6-like isoform X2 [Hyalella azteca]	2.218425278	1.14953596	yes	up	0.844803104	-0.243312959	no	down	1.299324822	0.37776214	no	up	1.111926776	0.153061785	no	up	2.264349439	1.179096615	yes	up	0.978349222	-0.031578567	no	down
TRINITY_DN10159_c0_g2	D-2-hydroxyglutarate dehydrogenase, mitochondrial-like isoform X2 [Penaeus vannamei]	0.806778931	-0.309754687	no	down	0.638841997	-0.646468937	no	down	1.489115089	0.57445526	no	up	0.96174102	-0.05627964	no	down	0.83549278	-0.259300734	no	down	0.963403952	-0.053787252	no	down
TRINITY_DN10159_c1_g1		1	0	no	no change	0.435946873	-1.197775764	no	down	2.14094835	1.098249991	no	up	0.951375349	-0.07191345	no	down	4.345443098	2.119503294	no	up	0.289527233	-1.788229042	no	down
TRINITY_DN1015_c0_g1	collagen alpha-1(I	1.309808988	0.389356436	no	up	1.307802899	0.387145127	no	up	0.856087523	-0.224169796	no	down	1.132622322	0.179666868	no	up	0.644389785	-0.633994471	no	down	2.025015733	1.017933117	no	up
TRINITY_DN10160_c0_g1		3.629189013	1.859647196	no	up	0.492783888	-1.020973008	no	down	0.886197405	-0.174299993	no	down	0.442151252	-1.177388121	no	down	8.30405502	3.053816002	no	up	0.431310786	-1.213200299	no	down
TRINITY_DN10160_c0_g2	hypothetical protein HAZT_HAZT008810 [Hyalella azteca]	2.34752466	1.231140313	no	up	0.608608829	-0.716412832	no	down	1.70078272	0.766198844	no	up	1.046358014	0.065376558	no	up	2.52713661	1.337503655	no	up	0.926223282	-0.110568073	no	down
TRINITY_DN10161_c0_g1	venom protein 302-like [Centruroides sculpturatus]	1	0	no	no change	0.292692559	-1.772542026	yes	down	0.390068767	-1.358199609	yes	down	0.116079847	-3.10681057	yes	down	1	0	no	no change	1	0	no	no change
TRINITY_DN10161_c0_g2	electron transfer flavoprotein subunit alpha, mitochondrial-like [Penaeus vannamei]	1.104571692	0.143487059	no	up	0.729988385	-0.454054586	no	down	1.225271787	0.2931018	no	up	0.904788725	-0.144347143	no	down	0.754580464	-0.406253345	no	down	1.460212974	0.546178804	no	up
TRINITY_DN10162_c0_g1	uncharacterized protein LOC110451492 [Mizuhopecten yessoensis]	0.510348694	-0.970444794	no	down	0.161508867	-2.630314722	no	down	1.291866665	0.369457175	no	up	0.211614177	-2.240491811	no	down	2.907957732	1.540006299	no	up	0.174021828	-2.522659816	no	down
TRINITY_DN10163_c0_g1		6.272143158	2.648958489	no	up	1.929810041	0.948458844	no	up	0.815474946	-0.294287541	no	down	1.592231009	0.671049664	no	up	8.765135493	3.131776393	no	up	0.725505753	-0.462941041	no	down
TRINITY_DN10164_c0_g1		1	0	no	no change	0.216224454	-2.209398401	no	down	0.475284516	-1.073136693	no	down	0.103403246	-3.273646625	no	down	1	0	no	no change	1	0	no	no change
TRINITY_DN10164_c0_g2		1.709500171	0.773574567	no	up	1.577494496	0.657634972	no	up	0.716178554	-0.481608777	no	down	1.140346913	0.189472784	no	up	4.483994557	2.164784527	no	up	0.378689447	-1.400912877	no	down
TRINITY_DN10164_c2_g1		0.646083649	-0.63020713	no	down	7.715715602	2.947799967	no	up	0.41033022	-1.285142686	no	down	3.233202895	1.692964045	no	up	0.419220502	-1.254218821	no	down	1	0	no	no change
TRINITY_DN10165_c0_g1	NADH dehydrogenase [ubiquinone] 1 alpha subcomplex subunit 2-like [Penaeus vannamei]	0.951342147	-0.0719638	no	down	0.839116904	-0.253056277	no	down	0.950126973	-0.07380777	no	down	0.806174116	-0.310836633	no	down	0.599799832	-0.737446978	no	down	1.581579561	0.661366132	no	up
TRINITY_DN10166_c0_g1		0.646083649	-0.63020713	no	down	40.36009536	5.334857678	yes	up	1	0	no	no change	32.61001659	5.02724327	yes	up	0.419220502	-1.254218821	no	down	1	0	no	no change
TRINITY_DN10167_c0_g1		0.734942079	-0.44429754	no	down	0.925329326	-0.111961181	no	down	1.137118259	0.1853823	no	up	1.064098474	0.089631667	no	up	0.635040124	-0.655080346	no	down	1.153902002	0.206520705	no	up
TRINITY_DN10168_c0_g1		1	0	no	no change	55.55191851	5.795764832	yes	up	0.015115945	-6.047784999	yes	down	0.833917406	-0.262023593	no	down	1	0	no	no change	1	0	no	no change
TRINITY_DN10169_c0_g1		0.153108329	-2.707375328	no	down	2.249349203	1.169507651	no	up	1	0	no	no change	1.818554611	0.86279225	no	up	0.146173013	-2.774251118	no	down	1.056355023	0.079094782	no	up
TRINITY_DN1016_c0_g1	delta(7	0.796619723	-0.328036896	no	down	3.294959352	1.720260667	no	up	2.230972925	1.157673005	no	up	7.454573931	2.898125897	no	up	0.952834746	-0.069702071	no	down	0.834080369	-0.261741692	no	down
TRINITY_DN10170_c0_g1		3.867742493	1.951491746	no	up	1.797556555	0.846037162	no	up	0.461951349	-1.114187173	no	down	0.838339369	-0.254393713	no	down	0.3397046	-1.557647341	no	down	11.30942453	3.499453616	yes	up
TRINITY_DN10170_c0_g3	uncharacterized protein LOC111363623 [Spodoptera litura]	7.374511645	2.882547514	yes	up	0.952912327	-0.06958461	no	down	0.321871904	-1.635441445	no	down	0.31111346	-1.684487284	no	down	0.743303941	-0.427975837	no	down	9.882854095	3.304927742	yes	up
TRINITY_DN10171_c0_g3		0.646083649	-0.63020713	no	down	0.062676713	-3.995926672	no	down	2.571616718	1.362675635	no	up	0.159869665	-2.645031875	no	down	1.466021108	0.551905876	no	up	0.442165018	-1.177343204	no	down
TRINITY_DN10171_c0_g4		0.115105885	-3.118966497	no	down	2.496371405	1.319832591	no	up	0.200035173	-2.321674397	no	down	0.509637701	-0.972456089	no	down	0.074748495	-3.74181165	no	down	1	0	no	no change
TRINITY_DN10171_c1_g1		0.511339902	-0.967645485	no	down	0.784230961	-0.350649495	no	down	0.942883112	-0.084849162	no	down	0.74873101	-0.417480587	no	down	0.814072417	-0.296770957	no	down	0.629879906	-0.666851307	no	down
TRINITY_DN10171_c1_g2		1	0	no	no change	0.624867357	-0.678378118	no	down	0.450249418	-1.151203683	no	down	0.278380665	-1.844869082	no	down	4.420494236	2.14420768	no	up	0.284009948	-1.815986629	no	down
TRINITY_DN10172_c0_g1		0.817444461	-0.29080738	no	down	0.715511115	-0.482953916	no	down	1.335336105	0.417202915	no	up	0.966709426	-0.048845786	no	down	1.270208079	0.345064851	no	up	0.642718626	-0.637740812	no	down
TRINITY_DN10173_c0_g1		3.590474376	1.844174466	no	up	1.140347351	0.189473337	no	up	2.020966096	1.015045119	no	up	2.335696495	1.22385282	no	up	1.556672987	0.638465907	no	up	2.31341474	1.21002393	no	up
TRINITY_DN10173_c0_g2		5.86491627	2.552110512	no	up	0.939341465	-0.0902784	no	down	0.630895713	-0.664526548	no	down	0.60024245	-0.736382743	no	down	2.32517117	1.217336926	no	up	2.532071947	1.340318398	no	up
TRINITY_DN10173_c1_g1		6.048674417	2.596619007	no	up	0.903791017	-0.145938877	no	down	0.927376151	-0.108773469	no	down	0.855129404	-0.22578534	no	down	2.289308556	1.194911924	no	up	2.622696579	1.391050911	no	up
TRINITY_DN10174_c0_g1		1	0	no	no change	1.986856082	0.990487375	no	up	0.416552454	-1.263429918	no	down	0.845473704	-0.24216821	no	down	4.440556364	2.150740445	no	up	0.282757074	-1.822364975	no	down
TRINITY_DN10175_c0_g1		3.000460285	1.585183834	no	up	3.021405688	1.59521991	yes	up	0.196037119	-2.350801242	yes	down	0.60083676	-0.734955014	no	down	0.568194883	-0.815542257	no	down	5.239968493	2.389558137	no	up
TRINITY_DN10177_c0_g1		0.341460096	-1.550211105	no	down	1.070183536	0.097858239	no	up	4.387831306	2.133508061	no	up	4.689290589	2.229369684	no	up	0.432819525	-1.208162512	no	down	0.78956046	-0.340878352	no	down
TRINITY_DN10178_c0_g1	60S ribosomal protein L39 [Lepeophtheirus salmonis]	2.063862451	1.045346823	no	up	3.85601933	1.947112284	no	up	0.16303746	-2.616724614	no	down	0.642403873	-0.638447505	no	down	0.232357182	-2.10558386	no	down	8.869158743	3.148797269	no	up
TRINITY_DN10179_c0_g1	PREDICTED: RNA-directed DNA polymerase from mobile element jockey-like [Hyalella azteca]	1.063913136	0.089380366	no	up	0.899188836	-0.153303971	no	down	1.085704418	0.118631384	no	up	0.98801753	-0.017391455	no	down	1.828758726	0.870864748	no	up	0.578590271	-0.78938603	no	down
TRINITY_DN1017_c0_g1	cAMP-regulated phosphoprotein 21-like isoform X1 [Penaeus vannamei]	1.058283854	0.081726641	no	up	1.146022891	0.196635862	no	up	1.1655731	0.221039487	no	up	1.351656182	0.434728223	no	up	1.228017686	0.296331339	no	up	0.859743241	-0.218022226	no	down
TRINITY_DN1017_c1_g1		0.415032709	-1.268703054	no	down	0.483924831	-1.047145126	no	down	1.084692922	0.117286672	no	up	0.531705426	-0.911300905	no	down	0.399970407	-1.322034832	no	down	1.040493804	0.057268374	no	up
TRINITY_DN1017_c6_g1		1.984121399	0.9885003	no	up	0.414935025	-1.269042654	no	down	2.223399125	1.152766952	no	up	0.933694172	-0.098978016	no	down	1.624382036	0.699890977	no	up	1.214439582	0.280290718	no	up
TRINITY_DN1017_c7_g1		0.865406204	-0.208550631	no	down	0.805728631	-0.311634074	no	down	0.728512967	-0.456973443	no	down	0.593744245	-0.75208647	no	down	0.374109724	-1.418466631	no	down	2.306804639	1.205895829	no	up
TRINITY_DN10180_c0_g1	unnamed protein product [Brugia timori]	2.724395905	1.445936369	no	up	2.471098906	1.305152756	no	up	0.607230864	-0.719682973	no	down	1.514361198	0.59870935	no	up	0.992023355	-0.011554009	no	down	2.74826023	1.458518618	no	up
TRINITY_DN10181_c0_g2		3.732198343	1.900025658	no	up	1.958173686	0.969508735	no	up	0.927812871	-0.108094235	no	down	1.841429906	0.880826482	no	up	0.816521412	-0.292437376	no	down	4.537433236	2.181876415	no	up
TRINITY_DN10182_c0_g1	uncharacterized protein LOC113803081 [Penaeus vannamei]	2.45095878	1.293346221	no	up	1.308353749	0.387752665	no	up	1.203575358	0.267326474	no	up	1.595197146	0.673734733	no	up	1	0	no	no change	2.995247045	1.582675	no	up
TRINITY_DN10182_c0_g2	uncharacterized protein LOC113815873 isoform X2 [Penaeus vannamei]	0.288343744	-1.794138373	yes	down	1	0	no	no change	1	0	no	no change	1	0	no	no change	0.917412797	-0.124357062	no	down	0.313875457	-1.671735869	yes	down
TRINITY_DN10183_c0_g2		1	0	no	no change	1	0	no	no change	0.031944071	-4.96830799	yes	down	0.03733204	-4.743441852	yes	down	1	0	no	no change	1	0	no	no change
TRINITY_DN10184_c0_g1		0.344656094	-1.536770571	no	down	1	0	no	no change	1	0	no	no change	1	0	no	no change	0.420286322	-1.250555591	no	down	0.821444705	-0.28376463	no	down
TRINITY_DN10185_c0_g1	hypothetical protein B566_EDAN011676 [Ephemera danica]	0.998255209	-0.002519399	no	down	1.955889766	0.967825062	no	up	0.678870436	-0.558791836	no	down	1.339935082	0.422163106	no	up	0.505642327	-0.983810861	no	down	1.968572872	0.977150119	no	up
TRINITY_DN10186_c0_g1		1	0	no	no change	0.091654541	-3.447649825	no	down	0.558936911	-0.839242643	no	down	0.051701349	-4.273654276	no	down	1	0	no	no change	1	0	no	no change
TRINITY_DN10187_c0_g1	protein rolling stone-like [Daphnia magna]	1.598232499	0.676477296	no	up	3.568719085	1.835406343	yes	up	0.574468584	-0.799700097	no	down	2.081703559	1.057764639	no	up	1.652169921	0.724362072	no	up	0.965281186	-0.050978834	no	down
TRINITY_DN10187_c1_g1		0.658218518	-0.603361479	no	down	1.436228493	0.522285289	no	up	0.581602514	-0.781894589	no	down	0.851890784	-0.231259613	no	down	0.518460259	-0.947694686	no	down	1.267133863	0.341568942	no	up
TRINITY_DN10188_c0_g1		0.015843992	-5.979920287	yes	down	1	0	no	no change	1	0	no	no change	1	0	no	no change	0.209789655	-2.252984559	yes	down	0.075607137	-3.725333757	no	down
TRINITY_DN10188_c1_g1		1.028290059	0.040247276	no	up	1	0	no	no change	1	0	no	no change	1	0	no	no change	0.075401946	-3.729254439	no	down	13.51803274	3.756813308	no	up
TRINITY_DN10189_c0_g1		0.038488349	-4.699434415	yes	down	0.438764635	-1.188480849	yes	down	1.225451724	0.293313651	no	up	0.544552232	-0.876857659	no	down	0.811590254	-0.301176555	no	down	0.047416032	-4.398481239	no	down
TRINITY_DN10189_c0_g2	uncharacterized protein LOC115332067 [Ixodes scapularis]	2.391923176	1.258171054	no	up	0.567691457	-0.816821064	no	down	2.561009002	1.356712324	yes	up	1.472044146	0.557820938	no	up	3.048267518	1.60798952	no	up	0.781860918	-0.355016099	no	down
TRINITY_DN1018_c0_g1		0.654938733	-0.610568141	no	down	1.121856779	0.165888507	no	up	0.914485972	-0.128967056	no	down	1.038032417	0.053851498	no	up	0.83491496	-0.260298835	no	down	0.782328072	-0.354154362	no	down
TRINITY_DN10191_c0_g1		2.45095878	1.293346221	no	up	0.051140036	-4.289403021	yes	down	1.003922924	0.00564851	no	up	0.051845592	-4.269634869	yes	down	2.942203893	1.556897228	no	up	0.831450235	-0.266298179	no	down
TRINITY_DN10192_c0_g1		0.49663213	-1.009750494	no	down	0.935427755	-0.09630186	no	down	0.549834463	-0.862930758	no	down	0.518852159	-0.946604578	no	down	0.591761863	-0.756911372	no	down	0.839522519	-0.252359071	no	down
TRINITY_DN10193_c0_g1		3.805703118	1.928163022	no	up	1.479370174	0.564983095	no	up	0.492803891	-1.020914446	yes	down	0.73709128	-0.440084804	no	down	2.167532519	1.116053638	no	up	1.756671056	0.812844066	no	up
TRINITY_DN10194_c0_g1	centrosomal protein of 290 kDa-like [Penaeus vannamei]	1.138301141	0.186882278	no	up	0.542191266	-0.883126221	no	down	1.350574017	0.433572707	no	up	0.740948005	-0.432555788	no	down	0.724043033	-0.465852649	no	down	1.568410287	0.64930301	no	up
TRINITY_DN10196_c0_g1	zinc finger protein 330 homolog [Penaeus vannamei]	1.095241104	0.131248497	no	up	0.887906903	-0.171519677	no	down	1.273782438	0.349118886	no	up	1.144261833	0.194417211	no	up	1.098912389	0.136076372	no	up	0.994808692	-0.007508982	no	down
TRINITY_DN10197_c0_g1	hypothetical protein C7M84_016017 [Penaeus vannamei]	1.388231851	0.473248535	no	up	1.349725887	0.432666444	no	up	0.975567137	-0.035686934	no	down	1.33214857	0.41375499	no	up	1.042646297	0.060249827	no	up	1.328799201	0.410123111	no	up
TRINITY_DN10198_c0_g1	LHFPL tetraspan subfamily member 3 protein-like [Penaeus vannamei]	0.646083649	-0.63020713	no	down	0.681841596	-0.55249148	no	down	1.457191404	0.54319039	no	up	1.004752297	0.006839876	no	up	4.577179636	2.194458913	no	up	0.140648432	-2.82983463	no	down
TRINITY_DN1019_c0_g1	hypothetical protein C7M84_001515 [Penaeus vannamei]	1	0	no	no change	994.4177343	9.957708215	yes	up	0.269665105	-1.89075925	no	down	268.5733023	8.06917209	yes	up	1.590339226	0.669334531	no	up	0.78956046	-0.340878352	no	down
TRINITY_DN1019_c0_g2	keratin, type I cytoskeletal 9-like [Penaeus vannamei]	1	0	no	no change	648.5977227	9.341180148	yes	up	0.140523634	-2.831115308	yes	down	92.41554264	6.530063602	yes	up	1	0	no	no change	1	0	no	no change
TRINITY_DN101_c1_g1		6.946643272	2.796316013	no	up	1.507653554	0.592304948	no	up	1.040443026	0.057197966	no	up	1.585572828	0.665004145	no	up	3.037883416	1.603066505	no	up	2.279473259	1.188700485	no	up
TRINITY_DN101_c1_g2		1	0	no	no change	1.613066022	0.689805488	no	up	1.913591986	0.936283253	no	up	3.121006096	1.642011175	yes	up	1	0	no	no change	1	0	no	no change
TRINITY_DN101_c1_g3		1	0	no	no change	1.450550446	0.536600469	no	up	0.592016594	-0.756290481	no	down	0.867719786	-0.204698868	no	down	1	0	no	no change	1	0	no	no change
TRINITY_DN101_c1_g4		0.646083649	-0.63020713	no	down	3.095453815	1.630150934	yes	up	0.553482189	-0.853391203	no	down	1.73089225	0.791515918	no	up	0.419220502	-1.254218821	no	down	1	0	no	no change
TRINITY_DN10200_c0_g1		0.713081603	-0.487860911	no	down	0.801694241	-0.318875985	no	down	1.275803661	0.351406323	no	up	1.034478686	0.048903921	no	up	1.043461318	0.061377119	no	up	0.681097424	-0.554066919	no	down
TRINITY_DN10202_c0_g1	carbohydrate sulfotransferase 11-like [Penaeus vannamei]	6.760663679	2.75716488	no	up	0.10902157	-3.197314488	yes	down	1.660117348	0.731285225	no	up	0.183146206	-2.448932278	yes	down	8.881193592	3.150753581	no	up	0.764148711	-0.388074667	no	down
TRINITY_DN10204_c0_g1		0.951534997	-0.071671376	no	down	3.190358696	1.673718637	yes	up	0.41999463	-1.251557213	yes	down	1.354515901	0.43777733	no	up	1.29183752	0.369424627	no	up	0.736234206	-0.441763314	no	down
TRINITY_DN10205_c0_g1	palmitoyltransferase ZDHHC23-like [Penaeus vannamei]	1.026028312	0.037070541	no	up	1.430149478	0.516165944	no	up	1.097596311	0.134347537	no	up	1.588539741	0.667701183	no	up	0.91563441	-0.127156413	no	down	1.118900698	0.162082003	no	up
TRINITY_DN10206_c0_g1	eukaryotic translation initiation factor 3 subunit A-like protein, partial [Procambarus clarkii]	1.492405466	0.577639549	no	up	0.768121431	-0.380593692	no	down	1.220267249	0.287197145	no	up	0.948039996	-0.07698017	no	down	1.444677139	0.53074711	no	up	1.03104217	0.044103341	no	up
TRINITY_DN10207_c0_g1		1.095505789	0.131597108	no	up	1	0	no	no change	1	0	no	no change	1	0	no	no change	0.552698986	-0.85543413	no	down	1.980145709	0.985606595	no	up
TRINITY_DN10208_c0_g1	unc-13 4B-like protein, partial [Procambarus clarkii]	2.45095878	1.293346221	no	up	0.623392602	-0.681787062	no	down	0.849823356	-0.2347651	no	down	0.535569113	-0.900855335	no	down	1.590339226	0.669334531	no	up	1.537828187	0.620894328	no	up
TRINITY_DN10209_c0_g1	dysferlin-like isoform X3 [Lingula anatina]	1	0	no	no change	63.70054119	5.993233724	yes	up	0.050711744	-4.30153631	no	down	3.223653832	1.68869683	no	up	1	0	no	no change	1	0	no	no change
TRINITY_DN1020_c0_g1	upstream activation factor subunit spp27-like isoform X3 [Penaeus vannamei]	1.399753313	0.485172595	no	up	1.037401841	0.052974836	no	up	1.473927595	0.559665655	no	up	1.546243434	0.628767469	no	up	1.146375481	0.197079658	no	up	1.218269557	0.284833383	no	up
TRINITY_DN1020_c0_g2		2.281726137	1.190125643	no	up	1.016868779	0.02413352	no	up	2.556465819	1.354150737	no	up	2.624337155	1.391953078	no	up	3.0026501	1.586236367	no	up	0.762833704	-0.390559508	no	down
TRINITY_DN10210_c0_g1		1	0	no	no change	1	0	no	no change	1	0	no	no change	1	0	no	no change	6.079726664	2.604006464	no	up	0.206101789	-2.27857107	no	down
TRINITY_DN10210_c1_g1		0.886587062	-0.173665786	no	down	1	0	no	no change	1	0	no	no change	1	0	no	no change	5.712081812	2.514016643	yes	up	0.154446638	-2.694819628	yes	down
TRINITY_DN10210_c1_g2		0.622594947	-0.683634228	no	down	1	0	no	no change	1	0	no	no change	1	0	no	no change	0.769909284	-0.377239628	no	down	0.808757956	-0.306220096	no	down
TRINITY_DN10210_c1_g3		0.151627139	-2.721400099	no	down	1	0	no	no change	1	0	no	no change	1	0	no	no change	0.15021579	-2.734891623	no	down	0.988887876	-0.016121143	no	down
TRINITY_DN10210_c1_g4		1	0	no	no change	1	0	no	no change	1	0	no	no change	1	0	no	no change	13.39545678	3.743671873	no	up	0.093676581	-3.416167775	no	down
TRINITY_DN10211_c0_g1	c-type lysozyme [Penaeus japonicus]	9.374333184	3.228716072	no	up	1	0	no	no change	0.001145196	-9.770189192	yes	down	0.001337938	-9.545773132	yes	down	1	0	no	no change	11.40713023	3.511863984	no	up
TRINITY_DN10212_c0_g1	uncharacterized protein LOC116159729 isoform X1 [Photinus pyralis]	0.358805252	-1.478727087	no	down	0.479579345	-1.060158571	no	down	3.707699128	1.890524177	yes	up	1.798199154	0.846552811	no	up	0.819870699	-0.286531693	no	down	0.436164123	-1.197056989	no	down
TRINITY_DN10213_c0_g1	uncharacterized protein LOC117687882 [Crassostrea gigas]	1.135893964	0.183828165	no	up	1.396344301	0.481654716	no	up	1.722450127	0.784462211	no	up	2.435013526	1.283929786	yes	up	0.690770282	-0.533722077	no	down	1.636561172	0.710667529	no	up
TRINITY_DN10213_c0_g2		6.760663679	2.75716488	no	up	6.23056126	2.63936213	no	up	0.799205968	-0.323360739	no	down	5.044968398	2.334845232	no	up	1	0	no	no change	8.293345941	3.051954273	no	up
TRINITY_DN10214_c0_g1	dual specificity protein kinase TTK-like [Penaeus vannamei]	1.300487079	0.379052065	no	up	0.617620169	-0.695208229	no	down	2.304543747	1.204481155	yes	up	1.436411001	0.522468608	no	up	1.272785489	0.347989293	no	up	1.019380136	0.027692146	no	up
TRINITY_DN10215_c0_g1	zinc finger protein 2 [Cryptotermes secundus]	1.212564427	0.278061404	no	up	0.531041153	-0.913104428	no	down	2.65401831	1.408178324	yes	up	1.430096946	0.51611295	no	up	1.593264941	0.671986189	no	up	0.760819419	-0.394374025	no	down
TRINITY_DN10215_c0_g2		0.605068101	-0.724830567	no	down	0.178001127	-2.490041717	no	down	1.084613743	0.117181355	no	up	0.194421677	-2.362739016	no	down	0.318889841	-1.648869956	no	down	1.895968899	0.922935299	no	up
TRINITY_DN10216_c0_g1		1.870051911	0.903078319	no	up	0.425532686	-1.232658142	no	down	1.972833209	0.98026899	no	up	0.854560049	-0.226746223	no	down	3.235162938	1.693838375	no	up	0.581945791	-0.781043324	no	down
TRINITY_DN10216_c0_g2	LOW QUALITY PROTEIN: TBC1 domain family member 16-like [Penaeus vannamei]	1.979436819	0.98509002	no	up	1.154440821	0.207194219	no	up	0.836083836	-0.258280483	no	down	0.977439674	-0.032920431	no	down	2.006196729	1.004463085	yes	up	0.986310131	-0.019886742	no	down
TRINITY_DN10216_c2_g1		2.45095878	1.293346221	no	up	6.852423969	2.776614416	no	up	0.41033022	-1.285142686	no	down	2.813919172	1.492580889	no	up	4.265921251	2.092857334	no	up	0.574275092	-0.800186106	no	down
TRINITY_DN10217_c0_g1	CCA tRNA nucleotidyltransferase 1, mitochondrial-like isoform X1 [Penaeus vannamei]	0.928898029	-0.106407863	no	down	1.042398114	0.059906378	no	up	1.082850097	0.114833539	no	up	1.142045493	0.191620121	no	up	0.987159313	-0.018645161	no	down	0.939548785	-0.08996002	no	down
TRINITY_DN10218_c0_g1		2.45095878	1.293346221	no	up	1.234326943	0.30372458	no	up	0.241427286	-2.050339356	no	down	0.294968832	-1.761365578	no	down	1	0	no	no change	2.995247045	1.582675	no	up
TRINITY_DN10218_c0_g3		1	0	no	no change	8.766851328	3.132058782	no	up	0.41033022	-1.285142686	no	down	3.618579535	1.855423482	no	up	1	0	no	no change	1	0	no	no change
TRINITY_DN1021_c0_g1	gem-associated protein 5-like [Penaeus vannamei]	1.219741062	0.286574911	no	up	0.714902925	-0.484180739	no	down	1.173430502	0.230732398	no	up	0.84895974	-0.236231956	no	down	1.084666305	0.117251269	no	up	1.122224206	0.166360937	no	up
TRINITY_DN1021_c0_g2	blood vessel epicardial substance isoform X5 [Frankliniella occidentalis]	1.424470665	0.510425912	no	up	1.175405419	0.233158455	no	up	1.158019748	0.211659856	no	up	1.37746934	0.462020207	no	up	1.75493244	0.811415492	no	up	0.812498817	-0.299562382	no	down
TRINITY_DN1021_c0_g3		1	0	no	no change	0.294925197	-1.76157901	no	down	0.621600317	-0.685940856	no	down	0.184179458	-2.440815928	no	down	1	0	no	no change	1	0	no	no change
TRINITY_DN1021_c0_g4		4.851951513	2.278565133	no	up	0.908833167	-0.137912609	no	down	0.797959609	-0.325612373	no	down	0.733277567	-0.447568691	no	down	1.590339226	0.669334531	no	up	3.019983008	1.594540432	no	up
TRINITY_DN10221_c0_g1	putative tubulin-specific chaperone E [Penaeus vannamei]	1.593496416	0.672195774	no	up	0.78139304	-0.355879689	no	down	0.66368813	-0.591422623	no	down	0.522134045	-0.937507863	no	down	1.548772249	0.631125008	no	up	1.031125831	0.044220399	no	up
TRINITY_DN10222_c0_g1		1	0	no	no change	1.230218167	0.298914186	no	up	0.567848758	-0.816421364	no	down	0.70460749	-0.505108284	no	down	1	0	no	no change	1	0	no	no change
TRINITY_DN10223_c0_g1	DNA polymerase subunit gamma-1-like [Penaeus vannamei]	1.237859292	0.307847332	no	up	0.533487362	-0.906474001	no	down	1.550477928	0.632712988	no	up	0.837046116	-0.256620986	no	down	1.589466439	0.668542555	no	up	0.77710851	-0.363812035	no	down
TRINITY_DN10224_c0_g1	zinc finger protein 865-like isoform X10 [Penaeus vannamei]	1.005894764	0.008479379	no	up	0.818359376	-0.289193564	no	down	0.950213094	-0.073677007	no	down	0.786498248	-0.346484543	no	down	1.067102964	0.093699387	no	up	0.941994312	-0.086209746	no	down
TRINITY_DN10225_c0_g1		1.615392964	0.691885161	no	up	0.421603472	-1.246041348	no	down	1.153110906	0.205531278	no	up	0.490916192	-1.026451343	no	down	0.71479303	-0.484402528	no	down	2.251792196	1.171073696	no	up
TRINITY_DN10226_c1_g1		0.521019431	-0.940590918	no	down	1	0	no	no change	1	0	no	no change	1	0	no	no change	0.300692989	-1.733636864	no	down	1.730998994	0.791604887	no	up
TRINITY_DN10226_c1_g3		3.045513101	1.606685311	yes	up	0.592938467	-0.7540457	no	down	1.556613383	0.638410666	no	up	1	0	no	no change	2.207270677	1.142263558	yes	up	1.379508234	0.464154068	no	up
TRINITY_DN10226_c2_g1		0.564733488	-0.824357912	no	down	1	0	no	no change	1	0	no	no change	1	0	no	no change	0.212348514	-2.235494084	no	down	2.641950082	1.401603208	no	up
TRINITY_DN10227_c0_g1		0.010080536	-6.632283768	yes	down	0.048194475	-4.374988427	yes	down	0.323179926	-1.629590506	yes	down	0.015779985	-5.985760345	yes	down	0.604984162	-0.725030722	no	down	0.016615335	-5.911340789	yes	down
TRINITY_DN10228_c0_g1		0.272532998	-1.875497175	no	down	1	0	no	no change	0.41033022	-1.285142686	no	down	0.479379094	-1.060761101	no	down	0.333470533	-1.58436881	no	down	0.811224762	-0.301826405	no	down
TRINITY_DN10229_c0_g1		0.0533835	-4.227462282	no	down	0.339676918	-1.557764908	no	down	1.482418405	0.567952699	no	up	0.514251522	-0.959453936	no	down	0.034632485	-4.85173028	yes	down	1	0	no	no change
TRINITY_DN1022_c0_g1		0.170969626	-2.548188056	yes	down	0.556926273	-0.844441741	no	down	1.296151074	0.374233883	no	up	0.730230968	-0.453575242	no	down	0.99002591	-0.014461812	no	down	0.172784584	-2.532953592	yes	down
TRINITY_DN1022_c0_g2		2.45095878	1.293346221	no	up	0.08019812	-3.640287769	no	down	1.242720448	0.313501796	no	up	0.100085473	-3.320695507	no	down	1	0	no	no change	2.995247045	1.582675	no	up
TRINITY_DN10230_c0_g1		1.22343244	0.290934436	no	up	1	0	no	no change	1	0	no	no change	1	0	no	no change	1.893324044	0.920921351	no	up	0.641667929	-0.640101217	no	down
TRINITY_DN10231_c0_g1	PREDICTED: MORN repeat-containing protein 4-like, partial [Hyalella azteca]	0.967571063	-0.047560471	no	down	1	0	no	no change	0.41033022	-1.285142686	no	down	0.479379094	-1.060761101	no	down	0.499889341	-1.000319331	yes	down	1.930966171	0.94932289	no	up
TRINITY_DN10233_c0_g1		1	0	no	no change	1	0	no	no change	0.024764317	-5.335593359	yes	down	0.028943774	-5.110603164	yes	down	1	0	no	no change	1	0	no	no change
TRINITY_DN10234_c0_g1		1	0	no	no change	0.566675445	-0.819405406	no	down	2.08381299	1.05922581	no	up	1.200673115	0.263843428	no	up	1	0	no	no change	1	0	no	no change
TRINITY_DN10234_c0_g2		3.834883695	1.939182824	no	up	0.297380487	-1.749618109	no	down	2.453015599	1.294556408	no	up	0.724925887	-0.464094586	no	down	6.054475667	2.598002024	no	up	0.631166472	-0.663907524	no	down
TRINITY_DN10234_c0_g4		0.6290414	-0.668773125	no	down	1	0	no	no change	1	0	no	no change	1	0	no	no change	2.936488277	1.554091878	no	up	0.213802704	-2.225647998	no	down
TRINITY_DN10235_c0_g1		2.161415592	1.111976497	no	up	4.440015234	2.150564627	yes	up	1.341001697	0.423311063	no	up	6.086777316	2.605678586	yes	up	0.111708883	-3.162184187	no	down	19.24088112	4.266102962	no	up
TRINITY_DN10236_c0_g1		1.625364056	0.700762895	no	up	0.592938467	-0.7540457	no	down	1.556613383	0.638410666	no	up	1	0	no	no change	1.122490471	0.166703198	no	up	1.443009415	0.529080713	no	up
TRINITY_DN10237_c0_g1	coiled-coil domain-containing protein 22 homolog [Penaeus vannamei]	1.421377525	0.507289792	no	up	0.745426167	-0.423862631	no	down	1.205530478	0.269668126	no	up	0.909812133	-0.136359421	no	down	1.225810381	0.293735828	no	up	1.157393817	0.210879842	no	up
TRINITY_DN10238_c0_g2		1	0	no	no change	0.127015712	-2.976921125	no	down	2.145169522	1.101091661	no	up	0.285645088	-1.807704373	no	down	1	0	no	no change	1	0	no	no change
TRINITY_DN10239_c0_g1		1	0	no	no change	1	0	no	no change	0.018728307	-5.738635691	yes	down	0.021863317	-5.515343901	yes	down	1	0	no	no change	1	0	no	no change
TRINITY_DN1023_c0_g1	C-type lectin [Palaemon carinicauda]	1.009427522	0.013537328	no	up	0.06053016	-4.046202023	yes	down	25.38356668	4.665822893	yes	up	1.568168448	0.649080538	no	up	1.16960532	0.226021778	no	up	0.860618088	-0.216554932	no	down
TRINITY_DN1023_c0_g2		0.13460257	-2.893222142	yes	down	1	0	no	no change	1	0	no	no change	1	0	no	no change	0.989443118	-0.015311325	no	down	0.135402151	-2.884677437	yes	down
TRINITY_DN10240_c0_g1	vascular non-inflammatory molecule 2-like [Penaeus vannamei]	0.355051897	-1.493898181	yes	down	0.211706873	-2.23985999	no	down	4.361579921	2.124850826	no	up	1	0	no	no change	0.398911646	-1.325858853	yes	down	0.88800632	-0.171358151	no	down
TRINITY_DN10241_c0_g1	uncharacterized protein LOC113814469 [Penaeus vannamei]	0.772450784	-0.372485078	no	down	0.196449229	-2.347771587	no	down	6.793071853	2.764064114	no	up	1.324628943	0.405588286	no	up	1.112174065	0.1533826	no	up	0.693058647	-0.528950657	no	down
TRINITY_DN10242_c0_g1	Reverse transcriptase domain, partial [Trinorchestia longiramus]	1	0	no	no change	14.03669986	3.811131881	no	up	0.03780451	-4.725297848	yes	down	0.541311598	-0.885468797	no	down	1	0	no	no change	1	0	no	no change
TRINITY_DN10243_c0_g2		0.646083649	-0.63020713	no	down	1.912019853	0.935097504	no	up	0.953526621	-0.068654878	no	down	1.844202191	0.882996836	no	up	3.057717856	1.612455291	no	up	0.210659274	-2.247016664	no	down
TRINITY_DN10243_c0_g3		1.529025935	0.612612878	no	up	1.504033502	0.588836703	no	up	0.624280967	-0.679732612	no	down	0.946864692	-0.078769817	no	down	0.580113371	-0.785593221	no	down	2.621721853	1.390514633	no	up
TRINITY_DN10244_c0_g1		1	0	no	no change	1.22775982	0.296028362	no	up	0.362429051	-1.464229493	no	down	0.453818601	-1.139812351	no	down	1	0	no	no change	1	0	no	no change
TRINITY_DN10244_c0_g2	prostaglandin D2 receptor-like isoform X1 [Parasteatoda tepidariorum]	4.43031	2.147407651	no	up	1.003514148	0.005060957	no	up	0.456945423	-1.129906233	no	down	0.463365875	-1.109776295	no	down	2.997215994	1.583623055	no	up	1.484615832	0.570089659	no	up
TRINITY_DN10244_c0_g3		4.43031	2.147407651	no	up	1.343332909	0.425816883	no	up	0.525952684	-0.926995079	no	down	0.716160155	-0.481645842	no	down	4.515722268	2.174956758	no	up	0.988963167	-0.016011304	no	down
TRINITY_DN10245_c0_g1	Kinesin motor domain [Trinorchestia longiramus]	0.957406374	-0.062796685	no	down	0.610681751	-0.71150736	no	down	1.409680429	0.495368144	no	up	0.871940173	-0.197698945	no	down	0.814655856	-0.295737359	no	down	1.171975714	0.228942674	no	up
TRINITY_DN10246_c0_g1	PREDICTED: zinc finger MYM-type protein 1-like [Bemisia tabaci]	2.016756233	1.012036715	no	up	1.763980896	0.818834937	no	up	1.054543961	0.076619239	no	up	1.881867373	0.912164956	no	up	1.237402267	0.307314582	no	up	1.626918488	0.702141971	no	up
TRINITY_DN10246_c3_g1		1	0	no	no change	0.292787567	-1.772073805	no	down	2.063209387	1.044890242	no	up	0.60831473	-0.717110156	no	down	1	0	no	no change	1	0	no	no change
TRINITY_DN10247_c0_g1	mucin-5AC-like [Penaeus vannamei]	0.941142002	-0.087515678	no	down	1.087655077	0.121221114	no	up	0.860631136	-0.216533059	no	down	0.947671316	-0.077541324	no	down	0.94313269	-0.084467336	no	down	0.996233892	-0.005443602	no	down
TRINITY_DN10247_c0_g2	hypothetical protein C7M84_003077 [Penaeus vannamei]	0.650100982	-0.62126426	no	down	1.068569853	0.095681221	no	up	0.227004351	-2.139208148	no	down	0.251442325	-1.991700576	no	down	0.615786398	-0.699498094	no	down	1.051466626	0.072403058	no	up
TRINITY_DN10247_c0_g3	hypothetical protein C7M84_021993 [Penaeus vannamei]	3.742511703	1.904006828	no	up	0.577117097	-0.793064025	no	down	0.966428569	-0.049264992	no	down	0.56216871	-0.830924938	no	down	2.263124281	1.178315813	no	up	1.653103102	0.725176707	no	up
TRINITY_DN10247_c0_g4	PREDICTED: uncharacterized protein LOC108667572 [Hyalella azteca]	2.787745049	1.479098627	no	up	0.641892671	-0.639596005	no	down	0.566855165	-0.81894793	no	down	0.369236081	-1.437384559	no	down	3.325469199	1.733557909	no	up	0.836621278	-0.257353404	no	down
TRINITY_DN10247_c0_g5		1.16666298	0.222387863	no	up	0.104192227	-3.262680439	no	down	2.268750925	1.181898231	no	up	0.234334069	-2.093361377	no	down	1.204730376	0.268710301	no	up	0.976492811	-0.034318672	no	down
TRINITY_DN10248_c0_g1		1.073367134	0.10214362	no	up	0.920160326	-0.120042841	no	down	1.052355793	0.073622551	no	up	0.979907252	-0.02928289	no	down	0.851139314	-0.232532803	no	down	1.257062796	0.330056721	no	up
TRINITY_DN10248_c0_g2		0.889799492	-0.168447819	no	down	1.010840464	0.015555322	no	up	0.577131229	-0.793028696	no	down	0.58973923	-0.761850927	no	down	1.511585635	0.596062714	no	up	0.588440034	-0.765032692	no	down
TRINITY_DN10248_c0_g3		1.024437432	0.034831874	no	up	0.533902405	-0.905352046	no	down	1.762895554	0.817947002	no	up	0.956939081	-0.063501009	no	down	1.148373227	0.199591602	no	up	0.88542015	-0.175565888	no	down
TRINITY_DN10248_c0_g4		0.49986406	-1.000392295	no	down	0.592938467	-0.7540457	no	down	0.140074907	-2.835729565	no	down	0.083899325	-3.575196988	no	down	0.648290056	-0.625288651	no	down	0.768654821	-0.379592221	no	down
TRINITY_DN10248_c0_g5	Protein farnesyltransferase subunit beta [Penaeus vannamei]	1.386289996	0.471229084	no	up	0.894012756	-0.161632678	no	down	1.08622773	0.1193266	no	up	0.982435676	-0.025565144	no	down	1.339384888	0.421570595	no	up	1.033249146	0.047188171	no	up
TRINITY_DN10249_c0_g1	nucleoporin Nup43-like [Penaeus vannamei]	1.213270852	0.278901656	no	up	0.648983829	-0.623745565	no	down	2.002226725	1.001605349	yes	up	1.314836726	0.39488366	no	up	0.971941103	-0.041059202	no	down	1.245654148	0.316903565	no	up
TRINITY_DN1024_c0_g1		2.45095878	1.293346221	no	up	1.241011254	0.311516198	no	up	0.094613178	-3.401815047	yes	down	0.118526881	-3.076713806	yes	down	1.590339226	0.669334531	no	up	1.537828179	0.62089432	no	up
TRINITY_DN10250_c0_g1	ileal sodium/bile acid cotransporter-like [Penaeus vannamei]	1.053776277	0.075568607	no	up	1.154866356	0.207725909	no	up	1.556613383	0.638410666	no	up	1.818554611	0.86279225	no	up	0.554341969	-0.851151857	no	down	1.897736192	0.924279454	no	up
TRINITY_DN10251_c0_g1		4.644746045	2.215599718	no	up	1	0	no	no change	1	0	no	no change	1	0	no	no change	2.324995002	1.217227615	no	up	1.993245354	0.995119306	no	up
TRINITY_DN10252_c0_g1		1	0	no	no change	1.392695015	0.477879358	no	up	1.627864243	0.70298039	no	up	2.288435719	1.194361768	yes	up	1	0	no	no change	1	0	no	no change
TRINITY_DN10253_c0_g1		1.816418381	0.861096541	no	up	0.501403831	-0.995955077	no	down	0.862168477	-0.21395828	no	down	0.437852071	-1.19148456	no	down	0.819148057	-0.28780386	no	down	2.219491062	1.150228899	no	up
TRINITY_DN10255_c0_g1		1	0	no	no change	0.969910642	-0.044076258	no	down	4.503922562	2.171182023	no	up	4.427244925	2.146409189	no	up	1	0	no	no change	1	0	no	no change
TRINITY_DN10256_c0_g1		1.467288178	0.553152247	no	up	1.592106476	0.670936823	no	up	0.199503488	-2.325514125	yes	down	0.32258091	-1.632267032	yes	down	1.65812614	0.729553763	no	up	0.885034789	-0.176193929	no	down
TRINITY_DN10257_c0_g1	pro-resilin-like isoform X2 [Penaeus vannamei]	1	0	no	no change	98.27704059	6.618782509	yes	up	0.244406695	-2.032644288	no	down	22.44390944	4.488252092	yes	up	1	0	no	no change	1	0	no	no change
TRINITY_DN10257_c1_g1	pro-resilin-like [Penaeus vannamei]	1	0	no	no change	1531.645251	10.58086647	yes	up	1	0	no	no change	1235.216378	10.27054807	yes	up	1	0	no	no change	1	0	no	no change
TRINITY_DN10258_c0_g1	protein kintoun-like [Penaeus vannamei]	1.410846009	0.49656053	no	up	1.428472301	0.514473062	no	up	0.734465931	-0.445232524	no	down	1.062121185	0.086948384	no	up	1.480640851	0.566221739	no	up	0.952032958	-0.070916577	no	down
TRINITY_DN10259_c0_g2		2.45095878	1.293346221	no	up	1.235493906	0.305087895	no	up	0.492329909	-1.022302709	no	down	0.61280705	-0.706495201	no	down	4.365597672	2.126179179	no	up	0.560389641	-0.835497808	no	down
TRINITY_DN1025_c0_g1	hypothetical protein OCBIM_22001548mg [Octopus bimaculoides]	0.70154566	-0.51139109	no	down	0.949495618	-0.074766753	no	down	0.871869971	-0.197815105	no	down	0.838207354	-0.254620916	no	down	1.137657285	0.186066016	no	up	0.615782549	-0.699507111	no	down
TRINITY_DN1025_c0_g2		2.454644908	1.295514338	no	up	0.846068819	-0.241153078	no	down	1.081570845	0.113128167	no	up	0.92544557	-0.111779954	no	down	1.555734067	0.637595471	no	up	1.58266235	0.662353499	no	up
TRINITY_DN1025_c0_g3		1.51680316	0.601033875	no	up	1.14618012	0.196833778	no	up	0.447283751	-1.160737747	yes	down	0.520527526	-0.941953638	no	down	1.329541252	0.410928541	no	up	1.140738409	0.189967994	no	up
TRINITY_DN1025_c0_g4		1.570420266	0.651150696	no	up	1.499334208	0.584322002	no	up	0.531366388	-0.912221124	no	down	0.806797509	-0.309721465	no	down	2.904070608	1.538076531	yes	up	0.539249856	-0.890974208	no	down
TRINITY_DN1025_c1_g1		0.694572117	-0.5258036	no	down	0.777237885	-0.363571871	no	down	1.300295105	0.378839084	no	up	1.023341727	0.033287988	no	up	1.178337698	0.236753058	no	up	0.590425572	-0.760172887	no	down
TRINITY_DN1025_c1_g2		0.032995795	-4.921573997	yes	down	0.035365284	-4.821522326	yes	down	25.026429	4.645380544	yes	up	0.899800279	-0.15232328	no	down	0.030581507	-5.031196696	yes	down	1.079568291	0.110454508	no	up
TRINITY_DN1025_c2_g1		0.815706026	-0.293878784	no	down	0.737607028	-0.439075694	no	down	1.758554601	0.81439013	no	up	1.314644951	0.394673221	no	up	0.65833076	-0.603115486	no	down	1.236164394	0.305870616	no	up
TRINITY_DN1025_c3_g1	putative protein SpAN [Penaeus vannamei]	0.485861346	-1.041383435	no	down	2.380795601	1.251443766	yes	up	0.315605153	-1.663807335	yes	down	0.760096218	-0.395746038	no	down	1.00447779	0.006445665	no	up	0.482867389	-1.050301063	no	down
TRINITY_DN1025_c4_g1		1.903530691	0.928677831	no	up	0.742667686	-0.429211288	no	down	0.907534858	-0.139975038	no	down	0.681952226	-0.55225742	no	down	1.754247058	0.810851943	no	up	1.083629676	0.115871808	no	up
TRINITY_DN1025_c4_g2		1.319661853	0.400168304	no	up	0.593394784	-0.752935849	no	down	0.797322816	-0.326764141	no	down	0.4804531	-1.057532488	no	down	1.435719499	0.521773913	no	up	0.921762611	-0.117532846	no	down
TRINITY_DN1025_c5_g1	golgin subfamily A member 5-like isoform X1 [Penaeus vannamei]	2.03284536	1.023500472	yes	up	1.157595133	0.211130761	no	up	1.115522723	0.157719901	no	up	1.307773776	0.387113	no	up	1.530741504	0.614230675	no	up	1.326362404	0.407475019	no	up
TRINITY_DN10261_c0_g1		1	0	no	no change	0.701968693	-0.510521406	no	down	3.201328263	1.678670618	yes	up	2.273769634	1.185086096	yes	up	1	0	no	no change	1	0	no	no change
TRINITY_DN10263_c0_g1		1.201352646	0.264659704	no	up	0.733814015	-0.446513636	no	down	1.07910276	0.109832255	no	up	0.800666229	-0.320727139	no	down	1.45136659	0.537411965	no	up	0.825437432	-0.276769231	no	down
TRINITY_DN10265_c0_g1	histone-lysine N-methyltransferase SETD1B-like [Penaeus vannamei]	0.989821076	-0.014760333	no	down	1.232803577	0.301942953	no	up	0.911174783	-0.134200275	no	down	1.137190603	0.185474082	no	up	1.133637039	0.180958801	no	up	0.871305911	-0.198748765	no	down
TRINITY_DN10266_c0_g1		1	0	no	no change	4.91059749	2.295898573	yes	up	0.362278477	-1.464828997	no	down	1.780855889	0.832570775	no	up	1	0	no	no change	1	0	no	no change
TRINITY_DN10267_c0_g1		4.501935726	2.17054546	no	up	1	0	no	no change	1	0	no	no change	1	0	no	no change	3.676510888	1.878337258	no	up	1.218552594	0.28516852	no	up
TRINITY_DN10267_c0_g2		1.503961988	0.588768104	no	up	1	0	no	no change	1	0	no	no change	1	0	no	no change	0.620639836	-0.688171796	no	down	2.418986553	1.274402749	no	up
TRINITY_DN10267_c0_g3		8.619697857	3.1076373	no	up	1.068655471	0.09579681	no	up	0.482299677	-1.051998251	no	down	0.51623063	-0.953912349	no	down	2.922158094	1.547034233	no	up	2.959323638	1.565267482	no	up
TRINITY_DN10269_c0_g1		1	0	no	no change	1.050006723	0.070398565	no	up	0.224920771	-2.152511197	no	down	0.247678579	-2.013458996	no	down	1	0	no	no change	1	0	no	no change
TRINITY_DN10269_c0_g2		0.890902239	-0.166660966	no	down	0.936212116	-0.095092659	no	down	1.401244894	0.486709115	no	up	1.327206989	0.408393388	no	up	1.833275153	0.874423334	no	up	0.485214886	-1.043304283	no	down
TRINITY_DN10269_c0_g3		2.056318982	1.040064077	no	up	1.465026422	0.550926684	no	up	0.401924326	-1.315004196	yes	down	0.596832751	-0.74460139	no	down	1.542278935	0.625063713	no	up	1.332515819	0.41415266	no	up
TRINITY_DN10269_c1_g1		2.45095878	1.293346221	no	up	5.494051587	2.457870457	no	up	0.308760586	-1.695439494	no	down	1.724294639	0.786006316	no	up	1	0	no	no change	2.995247045	1.582675	no	up
TRINITY_DN10269_c1_g2	Uncharacterized protein APZ42_013878 [Daphnia magna]	2.45095878	1.293346221	no	up	0.314198943	-1.670249765	no	down	1.1792599	0.237881712	no	up	0.373971617	-1.418999315	no	down	10.51257425	3.394044085	no	up	0.232268886	-2.106132189	no	down
TRINITY_DN1026_c0_g1	LOW QUALITY PROTEIN: uncharacterized protein LOC113807810 [Penaeus vannamei]	4.403928308	2.138790983	yes	up	0.346568775	-1.528786419	no	down	2.03077234	1.022028516	no	up	0.716574145	-0.480812106	no	down	3.075594331	1.620865225	yes	up	1.428869956	0.51487462	no	up
TRINITY_DN10271_c0_g1	protein GDAP2 homolog [Penaeus vannamei]	0.686870585	-0.541889792	no	down	1.418455788	0.504321184	no	up	0.98814432	-0.017206329	no	down	1.418497845	0.504363959	no	up	0.970347506	-0.043426589	no	down	0.706375971	-0.501491827	no	down
TRINITY_DN10274_c0_g1		1	0	no	no change	2.065082661	1.046199531	yes	up	0.227590651	-2.135486798	yes	down	0.47470371	-1.07490077	yes	down	1	0	no	no change	1	0	no	no change
TRINITY_DN10274_c1_g1		1	0	no	no change	1.084528988	0.117068615	no	up	2.87917327	1.525654614	no	up	3.130635959	1.646455757	no	up	1	0	no	no change	1	0	no	no change
TRINITY_DN10275_c0_g1		0.781659235	-0.355388294	no	down	2.687839976	1.426447248	no	up	0.09869516	-3.340876851	yes	down	0.265173341	-1.914992351	yes	down	0.956857818	-0.063623529	no	down	0.815153344	-0.294856614	no	down
TRINITY_DN10276_c0_g1	uncharacterized protein LOC113824079, partial [Penaeus vannamei]	0.824632411	-0.27817693	no	down	0.958863545	-0.060602573	no	down	1.083294525	0.115425535	no	up	1.051002382	0.07176594	no	up	0.938162062	-0.092090933	no	down	0.877094051	-0.189196544	no	down
TRINITY_DN10277_c0_g2	protein TEX261-like [Penaeus vannamei]	1.639533103	0.713285031	no	up	0.805598144	-0.311867735	no	down	1.180058399	0.238858258	no	up	0.962156043	-0.055657206	no	down	1.226615093	0.294682608	no	up	1.333243656	0.414940463	no	up
TRINITY_DN10278_c0_g1		1	0	no	no change	6.493562906	2.699010277	no	up	0.002335227	-8.742221383	yes	down	0.015128442	-6.046592788	yes	down	1	0	no	no change	1	0	no	no change
TRINITY_DN10279_c0_g1	zinc finger protein 91-like [Penaeus vannamei]	0.514400725	-0.959035419	no	down	1.202788152	0.266382562	no	up	0.704260776	-0.505818362	no	down	0.857030479	-0.222581582	no	down	0.812877491	-0.298890155	no	down	0.631450215	-0.663259101	no	down
TRINITY_DN1027_c0_g1		1	0	no	no change	0.3359737	-1.573579793	yes	down	3.366003794	1.751036803	yes	up	1.144336918	0.194511876	no	up	1	0	no	no change	1	0	no	no change
TRINITY_DN1027_c0_g2	hypothetical protein C7M84_005979 [Penaeus vannamei]	0.688690755	-0.538071783	no	down	0.489306505	-1.031189631	yes	down	1.895779578	0.922791232	no	up	0.940245657	-0.088890358	no	down	0.620607324	-0.688247371	no	down	1.10702232	0.146684311	no	up
TRINITY_DN1027_c0_g3	hypothetical protein C7M84_005979 [Penaeus vannamei]	0.957327234	-0.062915943	no	down	0.272975056	-1.87315897	yes	down	2.227572222	1.155472207	yes	up	0.615046121	-0.701233495	no	down	0.60216596	-0.731766938	no	down	1.592617001	0.671399363	no	up
TRINITY_DN10280_c0_g1		1.33118126	0.412707029	no	up	0.801672962	-0.318914278	no	down	1.000519016	0.000748588	no	up	0.812111462	-0.300250344	no	down	1.534336674	0.617615083	no	up	0.865595374	-0.208235305	no	down
TRINITY_DN10281_c0_g1	PREDICTED: histone acetyltransferase p300 [Habropoda laboriosa]	0.422844316	-1.241801509	no	down	2.588828936	1.372299638	yes	up	0.678175128	-0.560270221	no	down	1.774505024	0.827416659	no	up	0.107592194	-3.216354688	yes	down	3.923873985	1.97227871	no	up
TRINITY_DN10281_c0_g2		1	0	no	no change	5.363248821	2.423107187	no	up	0.127975583	-2.966059521	no	down	0.688873062	-0.537689932	no	down	1	0	no	no change	1	0	no	no change
TRINITY_DN10281_c0_g3		1	0	no	no change	0.521093276	-0.940386456	no	down	0.373522675	-1.42073227	no	down	0.198567562	-2.332298133	no	down	1	0	no	no change	1	0	no	no change
TRINITY_DN10282_c0_g1	hypothetical protein FHG87_024646, partial [Trinorchestia longiramus]	1.365586382	0.449520577	no	up	1	0	no	no change	1	0	no	no change	1	0	no	no change	1.479355032	0.564968328	no	up	0.919702605	-0.120760668	no	down
TRINITY_DN10283_c0_g1		1	0	no	no change	2.414306419	1.271608792	yes	up	0.47032038	-1.088284245	yes	down	1.150523671	0.202290667	no	up	1	0	no	no change	1	0	no	no change
TRINITY_DN10284_c0_g1	pro-resilin-like [Penaeus vannamei]	3.629585083	1.859804635	yes	up	0.592938467	-0.7540457	no	down	1.556613383	0.638410666	no	up	1	0	no	no change	10.68578158	3.417620528	yes	up	0.338958767	-1.560818307	yes	down
TRINITY_DN10285_c0_g1	cytochrome c oxidase assembly factor 7 homolog [Penaeus vannamei]	1.931201338	0.949498581	no	up	0.815788658	-0.293732646	no	down	1.369510164	0.453659973	no	up	1.130174891	0.176546042	no	up	1.362138657	0.445873567	no	up	1.413300683	0.499068435	no	up
TRINITY_DN10286_c0_g1		3.363570363	1.749993438	no	up	0.052824206	-4.242657021	no	down	2.383223579	1.252914302	no	up	0.126374337	-2.984224569	no	down	4.586252211	2.197315695	no	up	0.739632413	-0.435119645	no	down
TRINITY_DN10287_c0_g1		0.436849263	-1.19479254	no	down	5.252367273	2.3929678	no	up	0.056788501	-4.13825737	yes	down	0.299189015	-1.740870888	no	down	0.910244277	-0.135674329	no	down	0.484090441	-1.046651487	no	down
TRINITY_DN10288_c0_g1		1	0	no	no change	0.896398618	-0.15778767	no	down	0.523914101	-0.932597801	no	down	0.474908253	-1.074279267	yes	down	1	0	no	no change	1	0	no	no change
TRINITY_DN10288_c1_g1	uncharacterized protein LOC113803207 [Penaeus vannamei]	1	0	no	no change	0.614829893	-0.701740785	no	down	0.2995524	-1.7391197	yes	down	0.185599965	-2.429731655	yes	down	1	0	no	no change	1	0	no	no change
TRINITY_DN10289_c0_g1		6.925897264	2.792000987	no	up	0.382040851	-1.388201183	no	down	4.16515235	2.058369266	no	up	1.604308048	0.681951185	no	up	7.608341383	2.927581981	no	up	0.91044164	-0.135361552	no	down
TRINITY_DN1028_c0_g1	RNA exonuclease 1 homolog [Cephus cinctus]	0.154621686	-2.69318542	yes	down	1.35325398	0.436432631	no	up	4.190114125	2.066989539	yes	up	5.723125189	2.516803165	yes	up	0.507792647	-0.97768859	no	down	0.303677106	-1.719389947	yes	down
TRINITY_DN1028_c0_g2	RNA exonuclease 1 homolog [Helicoverpa armigera]	0.171746698	-2.54164573	yes	down	1.835524933	0.876192712	no	up	3.348090296	1.743338437	yes	up	6.217063075	2.636233216	yes	up	0.813222212	-0.298278474	no	down	0.210989462	-2.244757151	yes	down
TRINITY_DN10291_c0_g1		1.052573574	0.07392108	no	up	0.838429808	-0.254238086	no	down	0.81782644	-0.290133389	no	down	0.691022097	-0.53319625	no	down	0.409160697	-1.289260526	no	down	2.567813959	1.360540681	no	up
TRINITY_DN10291_c1_g1		0.228548999	-2.129424596	no	down	1.412305119	0.498051807	no	up	1.613156655	0.689886547	no	up	2.302943299	1.203478891	no	up	1.346131547	0.428819401	no	up	0.170127312	-2.555313323	no	down
TRINITY_DN10291_c1_g2		1.314068745	0.394040752	no	up	0.729172823	-0.455667303	no	down	1.688583803	0.755813781	no	up	1.246487768	0.317868725	no	up	1.619013946	0.695115413	no	up	0.814055356	-0.296801193	no	down
TRINITY_DN10292_c0_g1	Cytochrome c [Amphibalanus amphitrite]	1	0	no	no change	1	0	no	no change	0.003161297	-8.305267799	yes	down	0.003692622	-8.081138758	yes	down	1	0	no	no change	1	0	no	no change
TRINITY_DN10293_c0_g1		0.146883099	-2.767259694	no	down	0.722818561	-0.468294542	no	down	0.271306125	-1.882006476	no	down	0.202228239	-2.30594363	no	down	0.095486437	-3.388560369	no	down	1.537828179	0.62089432	no	up
TRINITY_DN10295_c0_g1		1	0	no	no change	0.248448456	-2.00898152	no	down	7.241072979	2.856203491	no	up	1.818554611	0.86279225	no	up	1	0	no	no change	1	0	no	no change
TRINITY_DN10296_c0_g1	hypothetical protein C7M84_011000 [Penaeus vannamei]	1	0	no	no change	0.669164648	-0.579566866	no	down	0.305463837	-1.710926501	yes	down	0.207353133	-2.269838248	yes	down	1	0	no	no change	1	0	no	no change
TRINITY_DN10297_c0_g1		4.43031	2.147407651	no	up	2.249349203	1.169507651	no	up	0.209818412	-2.252786815	no	down	0.479249058	-1.061152498	no	down	1	0	no	no change	5.429668165	2.44086403	no	up
TRINITY_DN10297_c1_g1		1.258385148	0.331573549	no	up	1.141385349	0.190785949	no	up	0.766639191	-0.383380344	no	down	0.885059825	-0.176153119	no	down	3.022045675	1.595525466	no	up	0.415878148	-1.265767213	no	down
TRINITY_DN10298_c0_g1		0.646083649	-0.63020713	no	down	0.261183061	-1.936866761	no	down	1.876074139	0.907716841	no	up	0.50542891	-0.984419908	no	down	0.419220502	-1.254218821	no	down	1	0	no	no change
TRINITY_DN10299_c0_g1		1.861334275	0.896337171	no	up	0.483965142	-1.047024954	no	down	1.117551283	0.160341036	no	up	0.550479265	-0.861239873	no	down	0.322068383	-1.634561055	no	down	5.757382555	2.525413077	no	up
TRINITY_DN10299_c0_g2		0.646083649	-0.63020713	no	down	0.275863917	-1.857971328	no	down	3.12504721	1.643877985	no	up	0.845473704	-0.24216821	no	down	1.545757943	0.628314419	no	up	0.41558681	-1.266778228	no	down
TRINITY_DN10299_c0_g4		1	0	no	no change	0.66272303	-0.59352204	no	down	2.942490978	1.557037992	no	up	2.008776258	1.006316882	no	up	1.590339226	0.669334531	no	up	0.78956046	-0.340878352	no	down
TRINITY_DN1029_c0_g1	sulfotransferase 1A1-like [Penaeus vannamei]	1.478254601	0.563894767	no	up	1.154866257	0.207725785	no	up	1.556613383	0.638410666	no	up	1.818554611	0.86279225	no	up	1.659590293	0.730827124	no	up	0.889017814	-0.169715767	no	down
TRINITY_DN102_c0_g1	guanylate kinase-like isoform X1 [Penaeus vannamei]	1.78197431	0.833476538	no	up	0.34459439	-1.53702888	yes	down	2.422003304	1.276200833	yes	up	0.844407117	-0.243989356	no	down	1.267555279	0.342048665	no	up	1.402441143	0.487940226	no	up
TRINITY_DN102_c1_g1		0.05784758	-4.111599589	no	down	1	0	no	no change	1	0	no	no change	1	0	no	no change	0.412159738	-1.278724513	no	down	0.139244497	-2.844307784	no	down
TRINITY_DN102_c1_g2		2.834822508	1.503258409	no	up	1	0	no	no change	1	0	no	no change	1	0	no	no change	2.270816153	1.183210909	no	up	1.246229821	0.317570145	no	up
TRINITY_DN102_c1_g3		1.235733671	0.305367843	no	up	0.250888219	-1.994883365	no	down	1.376902649	0.46142656	no	up	0.351939605	-1.506600221	no	down	0.875291482	-0.192164565	no	down	1.40868313	0.494347128	no	up
TRINITY_DN10301_c0_g1	LOW QUALITY PROTEIN: acyl-coenzyme A thioesterase 1-like [Penaeus vannamei]	0.898389673	-0.154586751	no	down	1	0	no	no change	0.41033022	-1.285142686	no	down	0.479379094	-1.060761101	no	down	5.028786397	2.330210275	no	up	0.181444602	-2.462398957	no	down
TRINITY_DN10303_c0_g1		9.338088975	3.223127335	no	up	0.539583748	-0.8900812	no	down	1.830008973	0.871850722	no	up	0.994984296	-0.007254339	no	down	1	0	no	no change	11.48078573	3.521149477	no	up
TRINITY_DN10304_c0_g1		0.036809537	-4.763776588	yes	down	1	0	no	no change	1	0	no	no change	1	0	no	no change	0.023879751	-5.388068392	yes	down	1	0	no	no change
TRINITY_DN10304_c0_g2	protein patched homolog 2-like [Penaeus vannamei]	0.095926243	-3.38193064	yes	down	1.450337199	0.536388361	no	up	1.339746872	0.421960448	no	up	1.969292773	0.977677611	no	up	0.06976959	-3.841257829	yes	down	1.373217266	0.457559902	no	up
TRINITY_DN10305_c0_g1		1.258385288	0.331573709	no	up	1.480124158	0.5657182	no	up	0.547166375	-0.869948521	no	down	0.82381638	-0.279605284	no	down	1.545847109	0.628397637	no	up	0.811224762	-0.301826405	no	down
TRINITY_DN10305_c0_g2		0.465875795	-1.101982719	no	down	1.453512741	0.539543718	no	up	1.535239515	0.61846375	no	up	2.260665076	1.176747269	no	up	0.568120779	-0.815730425	no	down	0.811224762	-0.301826405	no	down
TRINITY_DN10306_c0_g1		1	0	no	no change	2.986961695	1.578678737	no	up	0.16593374	-2.591320831	no	down	0.510169538	-0.970951336	no	down	1	0	no	no change	1	0	no	no change
TRINITY_DN10308_c0_g1	CD63 antigen-like [Penaeus vannamei]	1.851713395	0.888860818	no	up	1.270014747	0.344845249	no	up	0.497121416	-1.008329838	yes	down	0.638722993	-0.646737708	no	down	1.525382997	0.609171523	no	up	1.211494431	0.276787773	no	up
TRINITY_DN10309_c0_g1		0.82438895	-0.278602927	no	down	1.141037161	0.190345778	no	up	0.483020237	-1.04984446	yes	down	0.559400518	-0.838046506	no	down	0.854683999	-0.226536981	no	down	0.964986075	-0.051419971	no	down
TRINITY_DN1030_c0_g1		4.43031	2.147407651	no	up	4.692673613	2.230410121	no	up	0.190144457	-2.394832214	no	down	0.90976075	-0.136440901	no	down	5.958303582	2.574901632	no	up	0.751146431	-0.412833916	no	down
TRINITY_DN1030_c0_g2		2.096354663	1.067882814	yes	up	1.508798895	0.593400525	no	up	1.43837653	0.524441386	no	up	2.194719265	1.134036411	yes	up	1.566719378	0.647746795	no	up	1.335158329	0.417010834	no	up
TRINITY_DN10310_c0_g1	ADP-ribosylation factor-like protein 2 [Penaeus vannamei]	1.033326066	0.047295569	no	up	0.812002812	-0.300443372	no	down	1.231686911	0.300635577	no	up	1.012132711	0.017398468	no	up	1.020726074	0.029595751	no	up	1.009478727	0.013610509	no	up
TRINITY_DN10311_c0_g1		1	0	no	no change	3.666994748	1.8745982	no	up	4.361579921	2.124850826	no	up	16.18505902	4.016590721	no	up	1	0	no	no change	1	0	no	no change
TRINITY_DN10312_c0_g1	dehydrogenase/reductase SDR family member 7-like isoform X2 [Penaeus vannamei]	1.78640366	0.837058112	no	up	1.150975088	0.202856608	no	up	1.156930223	0.210301854	no	up	1.347104515	0.429861786	no	up	1.252942604	0.325320328	no	up	1.422032952	0.507954897	no	up
TRINITY_DN10312_c0_g2		0.414856763	-1.269314791	no	down	2.329318644	1.21990801	no	up	7.133117527	2.834532744	no	up	16.89653307	4.078655351	no	up	0.537506563	-0.895645724	no	down	0.770196927	-0.376700729	no	down
TRINITY_DN10312_c1_g1		2.45095878	1.293346221	no	up	1.399986125	0.485412529	no	up	0.436486449	-1.195991229	no	down	0.617171296	-0.69625713	no	down	1.590339226	0.669334531	no	up	1.53782818	0.620894322	no	up
TRINITY_DN10313_c0_g1		1	0	no	no change	2.110805752	1.07779382	no	up	0.541374421	-0.88530137	no	down	1.145535807	0.196022555	no	up	4.420494236	2.14420768	no	up	0.284009948	-1.815986629	no	down
TRINITY_DN10315_c1_g1		1.196146676	0.258394309	no	up	2.513998766	1.329983942	yes	up	0.271437491	-1.881308095	yes	down	0.690046732	-0.535234027	no	down	0.074804938	-3.740722682	yes	down	15.97178858	3.997453975	yes	up
TRINITY_DN10316_c0_g1	abnormal cell migration protein 10-like isoform X2 [Penaeus vannamei]	0.646593629	-0.629068802	no	down	1.370991093	0.455219198	no	up	1.129864909	0.176150288	no	up	1.568493722	0.649379755	no	up	1.182980923	0.242426808	no	up	0.54601861	-0.872977971	no	down
TRINITY_DN10317_c0_g1		5.10236276	2.351165473	yes	up	0.128048482	-2.965237947	no	down	7.209609863	2.849921192	no	up	1	0	no	no change	1.408253197	0.493906747	no	up	3.614730551	1.85388811	yes	up
TRINITY_DN10318_c0_g1	cell division control protein 42 homolog [Lingula anatina]	0.473306043	-1.079154753	yes	down	1.303364321	0.382240407	no	up	1.208431389	0.273135564	no	up	1.593103702	0.671840182	no	up	0.363567698	-1.459704068	yes	down	1.295725032	0.373759594	no	up
TRINITY_DN10319_c0_g1		2.469814962	1.30440296	no	up	0.395815261	-1.337100857	no	down	2.311636248	1.208914398	no	up	0.925689447	-0.111399819	no	down	2.116790687	1.081878619	no	up	1.162950053	0.217789136	no	up
TRINITY_DN10319_c0_g3	mitochondrial succinate dehydrogenase cytochrome b560 subunit [Portunus trituberculatus]	1.151551368	0.203578768	no	up	0.87151299	-0.198405927	no	down	0.989594038	-0.015091287	no	down	0.872576468	-0.196646528	no	down	0.939846426	-0.08950306	no	down	1.221869958	0.28909075	no	up
TRINITY_DN1031_c0_g1	39S ribosomal protein L47, mitochondrial-like [Penaeus vannamei]	1.577512778	0.657651691	no	up	1.12310996	0.167499184	no	up	1.081118644	0.112524856	no	up	1.228166895	0.296506621	no	up	0.99678675	-0.004643203	no	down	1.578641794	0.65868385	no	up
TRINITY_DN10320_c0_g1	dihydropteridine reductase-like [Penaeus vannamei]	0.93029823	-0.104234813	no	down	1.23332589	0.302554063	no	up	1.027042279	0.038495572	no	up	1.281063578	0.357342078	no	up	0.85755167	-0.221704494	no	down	1.082328304	0.11413818	no	up
TRINITY_DN10321_c0_g1	mitochondrial fission regulator 2-like [Penaeus vannamei]	0.677624216	-0.561442662	no	down	0.8989342	-0.153712578	no	down	0.869386939	-0.201929673	no	down	0.790816255	-0.338585569	no	down	1.161002338	0.215370878	no	up	0.582390928	-0.779940212	no	down
TRINITY_DN10322_c0_g1	THO complex subunit 5 homolog [Penaeus vannamei]	1.87193686	0.904531774	no	up	0.816483179	-0.292504931	no	down	1.692575241	0.759219969	no	up	1.398627824	0.484012112	no	up	1.623946272	0.699503902	no	up	1.150272072	0.201975139	no	up
TRINITY_DN10323_c0_g1		4.928904022	2.301266889	no	up	1.26665937	0.341028607	no	up	0.480197291	-1.058300829	yes	down	0.613423282	-0.705045172	no	down	3.080875487	1.623340377	no	up	1.602655322	0.680464183	no	up
TRINITY_DN10323_c0_g2		2.162941514	1.112994655	no	up	1.435598732	0.521652554	no	up	0.26810306	-1.89914041	yes	down	0.391428628	-1.35317882	no	down	2.32509707	1.217290948	no	up	0.936922021	-0.093999116	no	down
TRINITY_DN10324_c0_g1		1.750648243	0.807889233	no	up	0.148370996	-2.752719002	yes	down	2.90092067	1.536510844	yes	up	0.435259542	-1.200052171	yes	down	0.790617705	-0.338947832	no	down	2.207878726	1.14266093	no	up
TRINITY_DN10324_c1_g2		1	0	no	no change	0.256431292	-1.963355772	no	down	3.092528446	1.628786865	no	up	0.798323821	-0.324954035	no	down	1	0	no	no change	1	0	no	no change
TRINITY_DN10324_c1_g3		1	0	no	no change	1.064732761	0.090491371	no	up	0.845222889	-0.242596258	no	down	0.918699131	-0.122335631	no	down	1	0	no	no change	1	0	no	no change
TRINITY_DN10325_c0_g1	early endosome antigen 1 [Penaeus monodon]	1.320117555	0.400666406	no	up	0.679667745	-0.557098437	no	down	1.391089852	0.476215608	no	up	0.955828501	-0.065176308	no	down	1.48155417	0.567111377	no	up	0.891318356	-0.165987277	no	down
TRINITY_DN10326_c0_g1		1.477289099	0.562952183	no	up	0.808662572	-0.306390255	no	down	3.079767109	1.622821259	yes	up	2.528804143	1.338455304	no	up	1.204291644	0.268184813	no	up	1.22434473	0.292009824	no	up
TRINITY_DN10327_c0_g1		1.397345193	0.48268846	no	up	0.748185171	-0.418532722	no	down	1.38006343	0.464734577	no	up	1.044758183	0.063169058	no	up	0.975791934	-0.035354538	no	down	1.429765516	0.515778562	no	up
TRINITY_DN10328_c0_g1		1	0	no	no change	1.184442209	0.244207808	no	up	0.869575288	-0.201617153	no	down	1.036709647	0.052011892	no	up	4.460811119	2.157306062	no	up	0.281490315	-1.828842812	no	down
TRINITY_DN10329_c0_g1		1	0	no	no change	0.577098588	-0.793110294	no	down	0.470612684	-1.08738789	no	down	0.27377227	-1.868951771	no	down	1	0	no	no change	1	0	no	no change
TRINITY_DN1032_c0_g1	LOW QUALITY PROTEIN: MOG interacting and ectopic P-granules protein 1-like [Penaeus vannamei]	1.103189981	0.14168126	no	up	1.143492279	0.193446625	no	up	1.090497604	0.124986599	no	up	1.262045157	0.335763532	no	up	1.277700486	0.353549685	no	up	0.861503992	-0.215070614	no	down
TRINITY_DN10330_c0_g1	uncharacterized protein LOC113827369 [Penaeus vannamei]	1.845149491	0.883737706	no	up	1.040028245	0.05662271	no	up	1.079522601	0.110393448	no	up	1.135908139	0.183846169	no	up	1.496199347	0.581302406	no	up	1.230814265	0.29961307	no	up
TRINITY_DN10331_c0_g1		0.736589038	-0.441068168	no	down	2.24193764	1.16474615	no	up	0.169517346	-2.56049519	no	down	0.378581322	-1.401324859	no	down	0.710190261	-0.493722517	no	down	1.032907691	0.046711329	no	up
TRINITY_DN10333_c0_g1		1	0	no	no change	2.249349203	1.169507651	no	up	1	0	no	no change	1.818554611	0.86279225	no	up	1	0	no	no change	1	0	no	no change
TRINITY_DN10334_c0_g1		0.143902429	-2.796837153	no	down	0.210166435	-2.250395812	no	down	2.250921306	1.17051562	no	up	0.479379094	-1.060761101	no	down	0.092986426	-3.426836055	no	down	1	0	no	no change
TRINITY_DN10335_c0_g1		2.430104733	1.281018493	no	up	2.25667573	1.174199127	yes	up	0.274331828	-1.866006083	yes	down	0.626314763	-0.675040209	no	down	0.81652139	-0.292437414	no	down	2.969898567	1.570413659	no	up
TRINITY_DN10335_c0_g2		0.646083649	-0.63020713	no	down	1.652987419	0.725075744	no	up	0.291265034	-1.779595579	yes	down	0.486900344	-1.038301575	yes	down	0.816521524	-0.292437178	no	down	0.78956046	-0.340878352	no	down
TRINITY_DN10336_c0_g1		0.451462896	-1.147320673	no	down	1.188519246	0.249165265	no	up	0.546041922	-0.872916379	no	down	0.657222455	-0.605546321	no	down	0.557895445	-0.841933322	no	down	0.805050638	-0.312848563	no	down
TRINITY_DN10336_c0_g2	N-alpha-acetyltransferase 15, NatA auxiliary subunit-like [Penaeus vannamei]	1.214989577	0.280943937	no	up	1.092363988	0.127453659	no	up	0.840774117	-0.250209838	no	down	0.929650651	-0.105239421	no	down	1.013667955	0.019585149	no	up	1.196568804	0.258903355	no	up
TRINITY_DN10337_c0_g1	DENN domain-containing protein 1C-like isoform X1 [Penaeus vannamei]	0.9994623	-0.000775946	no	down	1.003303022	0.004757401	no	up	0.800574669	-0.320892126	no	down	0.812813477	-0.299003772	no	down	1.139436212	0.188320162	no	up	0.875683779	-0.191518107	no	down
TRINITY_DN10338_c0_g1	uncharacterized protein LOC113815209 [Penaeus vannamei]	0.629104835	-0.668627644	no	down	1.423389629	0.50933063	no	up	0.939984401	-0.08929128	no	down	1.35386445	0.437083303	no	up	3.683559655	1.881100607	no	up	0.170124666	-2.555335762	no	down
TRINITY_DN10339_c0_g1	protein lifeguard 4-like [Penaeus vannamei]	0.844511493	-0.243811038	no	down	1.062533174	0.087507885	no	up	0.859067715	-0.219156241	no	down	0.923174626	-0.115324524	no	down	0.803114946	-0.316321607	no	down	1.049073668	0.069115991	no	up
TRINITY_DN1033_c0_g1	LOW QUALITY PROTEIN: zinc finger protein basonuclin-2-like [Penaeus vannamei]	1.163049251	0.217912191	no	up	1.385250824	0.470147225	no	up	0.75559102	-0.404322539	no	down	1.059621492	0.08354901	no	up	0.824085549	-0.279133981	no	down	1.4084352	0.494093189	no	up
TRINITY_DN1033_c1_g1	Ras-related protein Rab-3 [Armadillidium vulgare]	3.786457531	1.920848747	no	up	1.303749988	0.382667239	no	up	1.879878596	0.910639494	no	up	2.478776763	1.309628349	yes	up	1.340717114	0.423004867	no	up	2.830799321	1.501209478	no	up
TRINITY_DN10340_c0_g1		0.609864002	-0.713440534	no	down	0.995971105	-0.005824207	no	down	0.845042986	-0.242903363	no	down	0.852173568	-0.23078079	no	down	0.950072398	-0.07389064	no	down	0.640649669	-0.642392443	no	down
TRINITY_DN10341_c0_g1		1.739614675	0.798767784	no	up	1.556528786	0.638332258	no	up	0.707794723	-0.49859709	no	down	1.115600683	0.157820722	no	up	0.465712933	-1.102487147	no	down	3.724337682	1.896983886	no	up
TRINITY_DN10341_c0_g3	LOW QUALITY PROTEIN: store-operated calcium entry regulator STIMATE-like [Penaeus vannamei]	1.440735875	0.526805876	no	up	0.931527408	-0.102329877	no	down	0.975295096	-0.036089292	no	down	0.919668709	-0.12081384	no	down	1.678420195	0.747103942	no	up	0.856841908	-0.22289905	no	down
TRINITY_DN10342_c0_g1		0.340538346	-1.554110836	no	down	2.538989202	1.344254259	yes	up	0.276977196	-1.852160892	yes	down	0.71213428	-0.489778793	no	down	1.016078226	0.023011476	no	up	0.334968626	-1.57790212	no	down
TRINITY_DN10342_c0_g2	sex peptide receptor [Penaeus vannamei]	1.064578616	0.090282492	no	up	1.711098702	0.774922982	no	up	0.505988943	-0.982822235	no	down	0.876636239	-0.189949776	no	down	1.05445719	0.076500525	no	up	1.00935302	0.013430843	no	up
TRINITY_DN10343_c0_g1		0.514171859	-0.959677442	no	down	0.795378935	-0.33028574	no	down	0.676378093	-0.56409816	no	down	0.544465997	-0.877086141	no	down	1.267273171	0.341727543	no	up	0.406781177	-1.297675172	no	down
TRINITY_DN10344_c0_g1		2.468337604	1.303539731	no	up	1	0	no	no change	1	0	no	no change	1	0	no	no change	57.10421965	5.835525451	yes	up	0.04374855	-4.514620989	yes	down
TRINITY_DN10344_c0_g2		9.043566423	3.176891826	no	up	1	0	no	no change	1	0	no	no change	1	0	no	no change	168.325896	7.395113334	yes	up	0.053833563	-4.215350267	yes	down
TRINITY_DN10345_c0_g1	LOW QUALITY PROTEIN: uncharacterized protein LOC113809856 [Penaeus vannamei]	1	0	no	no change	0.670102438	-0.577546439	no	down	1.270825959	0.345766466	no	up	0.861039424	-0.2158488	no	down	1	0	no	no change	1	0	no	no change
TRINITY_DN10346_c0_g1	uncharacterized protein LOC113810937 isoform X1 [Penaeus vannamei]	1.476638728	0.562316902	no	up	1	0	no	no change	1	0	no	no change	1	0	no	no change	1.142210913	0.191829073	no	up	1.290464468	0.367890419	no	up
TRINITY_DN10347_c0_g1		2.072606515	1.051446247	no	up	2.249349203	1.169507651	no	up	0.41033022	-1.285142686	no	down	0.933693249	-0.098979443	no	down	0.816119912	-0.293146954	no	down	2.536583766	1.342886803	no	up
TRINITY_DN10347_c0_g2		0.822748744	-0.281476176	no	down	0.570759735	-0.809044532	no	down	0.632190738	-0.661568195	no	down	0.365734817	-1.451130119	no	down	0.761481037	-0.393119984	no	down	1.078299903	0.108758485	no	up
TRINITY_DN10347_c0_g4		0.773781154	-0.370002504	no	down	0.481396567	-1.054702242	no	down	1.346386163	0.429092255	no	up	0.657806657	-0.604264486	no	down	1.076848453	0.106815231	no	up	0.717195365	-0.479561929	no	down
TRINITY_DN10347_c0_g6		0.411340508	-1.281594943	no	down	3.981663602	1.993371338	no	up	0.163185349	-2.61541656	no	down	0.669321249	-0.579229279	no	down	1.088311896	0.122092074	no	up	0.376883072	-1.407811099	no	down
TRINITY_DN10348_c0_g1		0.991110878	-0.01288163	no	down	0.875243689	-0.192243341	no	down	0.941484851	-0.086990214	no	down	0.834545978	-0.26093656	no	down	0.858978528	-0.219306027	no	down	1.152128109	0.204301144	no	up
TRINITY_DN10348_c0_g2		0.775605279	-0.366605473	no	down	0.866036521	-0.20750023	no	down	0.79365894	-0.333408925	no	down	0.696857573	-0.521064274	no	down	1.334168856	0.415941269	no	up	0.580951708	-0.783509851	no	down
TRINITY_DN10348_c0_g3		0.622825476	-0.683100137	no	down	0.940867276	-0.087936872	no	down	0.92468111	-0.112972179	no	down	0.880612982	-0.183419983	no	down	0.919096288	-0.121712084	no	down	0.677671864	-0.561341221	no	down
TRINITY_DN10348_c0_g4	heparan-sulfate 6-O-sulfotransferase 2-like [Penaeus vannamei]	1.33628672	0.418229592	no	up	0.779976586	-0.358497277	no	down	1.134626234	0.182217126	no	up	0.895044042	-0.159969421	no	down	1.377806708	0.462373507	no	up	0.969697095	-0.044393933	no	down
TRINITY_DN10349_c0_g1	hydroxyproline dehydrogenase-like [Penaeus vannamei]	1.248813081	0.320557554	no	up	0.160883963	-2.635907569	no	down	2.949905847	1.560668908	no	up	0.479379094	-1.060761101	no	down	0.598568407	-0.740411961	no	down	2.081169601	1.05739454	yes	up
TRINITY_DN10349_c0_g2	hypothetical protein C7M84_021493 [Penaeus vannamei]	2.616690944	1.387743538	no	up	1.024195148	0.034490629	no	up	1.062997786	0.088138592	no	up	1.101608006	0.139610949	no	up	0.716611281	-0.48073734	no	down	3.646643339	1.866569103	no	up
TRINITY_DN10349_c1_g1		1	0	no	no change	6.209645119	2.634510821	no	up	0.274794243	-1.863576316	no	down	1.742777865	0.801388695	no	up	1	0	no	no change	1	0	no	no change
TRINITY_DN1034_c0_g1	Lactoylglutathione lyase [Penaeus vannamei]	2.45416924	1.295234741	yes	up	0.866050732	-0.207476557	no	down	1.262714245	0.336528191	no	up	1.106955392	0.146597086	no	up	1.548714458	0.631071174	no	up	1.58117198	0.660994294	no	up
TRINITY_DN1034_c0_g2		1.559319843	0.64091688	no	up	0.883097176	-0.179355894	no	down	1.407476355	0.493110686	no	up	1.258691131	0.331924304	no	up	1.228564739	0.296973882	no	up	1.265878211	0.340138612	no	up
TRINITY_DN1034_c0_g3		1.780160396	0.832007237	no	up	0.926589653	-0.109997522	no	down	1.221512819	0.288669004	no	up	1.145334071	0.195768465	no	up	1.177980937	0.236316192	no	up	1.507551319	0.592207114	no	up
TRINITY_DN1034_c0_g4		3.362068375	1.749349065	no	up	0.553422934	-0.853545665	no	down	2.050936213	1.036282622	no	up	1.155026834	0.20792637	no	up	2.191354735	1.131823045	no	up	1.53213776	0.615546021	no	up
TRINITY_DN10350_c0_g1		0.686138837	-0.543427567	no	down	1.024569547	0.035017917	no	up	0.837440791	-0.255940903	no	down	0.867879431	-0.204433463	no	down	0.916908804	-0.125149845	no	down	0.75160701	-0.411949572	no	down
TRINITY_DN10351_c0_g1		1.319723552	0.400235754	no	up	1	0	no	no change	1	0	no	no change	1	0	no	no change	1.533763083	0.61707565	no	up	0.858920342	-0.219403756	no	down
TRINITY_DN10352_c0_g1	PREDICTED: 25S rRNA (adenine-N(1	1.400040658	0.485468724	no	up	0.947535378	-0.077748285	no	down	1.122400923	0.1665881	no	up	1.076703171	0.106620578	no	up	0.710488133	-0.493117541	no	down	1.966349408	0.975519702	no	up
TRINITY_DN10352_c0_g2	cyclin-dependent kinase 7-like [Penaeus vannamei]	1.361936753	0.445659707	no	up	0.572152369	-0.805528696	no	down	1.522482708	0.606425842	no	up	0.880908282	-0.182936278	no	down	1.037076328	0.05252208	no	up	1.31069685	0.390334044	no	up
TRINITY_DN10353_c0_g2		0.480361037	-1.05780896	yes	down	2.003882878	1.002798189	no	up	3.450306615	1.786724574	no	up	7.05352429	2.81834428	no	up	0.25671905	-1.961737739	yes	down	1.86526498	0.899380595	no	up
TRINITY_DN10353_c1_g1		0.512477519	-0.964439376	no	down	1	0	no	no change	1	0	no	no change	1	0	no	no change	0.154932646	-2.690286924	yes	down	3.314559795	1.728817279	no	up
TRINITY_DN10354_c0_g1	protein tumorous imaginal discs, mitochondrial-like isoform X1 [Penaeus vannamei]	1.237282316	0.307174724	no	up	1.088579358	0.122446584	no	up	1.229672166	0.29827374	no	up	1.354705836	0.437979615	no	up	0.972883909	-0.039660432	no	down	1.268558	0.343189483	no	up
TRINITY_DN10354_c0_g3		0.134995675	-2.889014905	no	down	1.392296743	0.477466729	no	up	0.825166349	-0.277243107	no	down	1.158575229	0.212351725	no	up	0.321524818	-1.636997992	no	down	0.418240339	-1.257595879	no	down
TRINITY_DN10355_c0_g1		1.005353361	0.007702668	no	up	0.679955266	-0.55648826	no	down	1.254953379	0.32763377	no	up	0.863353293	-0.211977049	no	down	1.338469792	0.420584579	no	up	0.7501259	-0.414795339	no	down
TRINITY_DN10355_c0_g2		1	0	no	no change	0.432616103	-1.208840728	no	down	1.305195867	0.384266324	no	up	0.567527614	-0.817237505	no	down	1.590339226	0.669334531	no	up	0.78956046	-0.340878352	no	down
TRINITY_DN10355_c0_g4		3.032244205	1.600385947	no	up	0.478068301	-1.064711345	no	down	1.20907955	0.273909168	no	up	0.585092192	-0.773264128	no	down	4.919134909	2.298404622	no	up	0.622314172	-0.684284993	no	down
TRINITY_DN10356_c0_g1		1.09771916	0.134509003	no	up	0.894804402	-0.160355741	no	down	0.843111424	-0.246204788	no	down	0.763625873	-0.389062111	no	down	1.104505125	0.143400113	no	up	0.9918154	-0.011856469	no	down
TRINITY_DN10356_c0_g2		0.136962213	-2.868150177	no	down	0.467841674	-1.095907717	no	down	1.939027453	0.955333229	no	up	0.918072326	-0.123320281	no	down	0.328215444	-1.607284971	no	down	0.412962371	-1.275917765	no	down
TRINITY_DN10357_c0_g1	Arylsulfatase B [Stylophora pistillata]	1	0	no	no change	0.128900496	-2.955670279	no	down	0.489786765	-1.029774306	no	down	0.063482437	-3.977498681	no	down	1.590339226	0.669334531	no	up	0.78956046	-0.340878352	no	down
TRINITY_DN10357_c0_g2		0.13279872	-2.912686852	yes	down	0.46889387	-1.092666677	no	down	0.618374342	-0.693447637	no	down	0.295657879	-1.75799937	no	down	0.676968298	-0.562839819	no	down	0.193989635	-2.365948523	no	down
TRINITY_DN10357_c1_g1	hypothetical protein C7M84_017541 [Penaeus vannamei]	0.631617647	-0.662876615	no	down	0.675463525	-0.56605023	no	down	0.972938015	-0.039580199	no	down	0.665099884	-0.588357075	no	down	1.556252795	0.638076428	no	up	0.403220871	-1.31035778	no	down
TRINITY_DN10357_c1_g2		3.141272464	1.651349083	no	up	1	0	no	no change	0.227555214	-2.135711453	no	down	0.266115397	-1.909876112	no	down	1.257921083	0.331041416	no	up	2.501910591	1.323030234	no	up
TRINITY_DN10357_c1_g3		1	0	no	no change	0.638369506	-0.647536358	no	down	0.877494278	-0.188538378	no	down	0.567430545	-0.817484282	no	down	1	0	no	no change	1	0	no	no change
TRINITY_DN10358_c0_g1	peptide chain release factor 1-like, mitochondrial [Penaeus vannamei]	1.113593434	0.15522261	no	up	1.160408687	0.214633001	no	up	1.338134822	0.42022348	no	up	1.571216458	0.651881947	no	up	0.81367139	-0.297481831	no	down	1.364987749	0.448888003	no	up
TRINITY_DN10359_c0_g1		0.582843947	-0.778818434	no	down	0.194886583	-2.359293324	yes	down	2.447524011	1.291323013	yes	up	0.484441394	-1.045605952	yes	down	0.908977892	-0.137682889	no	down	0.63964204	-0.644663333	no	down
TRINITY_DN10359_c1_g1		1.034175456	0.04848097	no	up	1.187830049	0.248328434	no	up	1.287537809	0.364614798	no	up	1.546598084	0.62909833	no	up	1.718528153	0.781173486	no	up	0.602944178	-0.729903654	no	down
TRINITY_DN1035_c0_g1	uncharacterized protein LOC113815873 isoform X2 [Penaeus vannamei]	0.369847328	-1.434998242	yes	down	0.967603915	-0.047511488	no	down	3.432164915	1.779118876	yes	up	3.361607538	1.749151302	yes	up	0.590737741	-0.759410308	no	down	0.62464565	-0.678890087	no	down
TRINITY_DN1035_c4_g1		18.9717592	4.245781557	no	up	1	0	no	no change	1	0	no	no change	1	0	no	no change	20.65081036	4.36812649	no	up	0.906748439	-0.141225738	no	down
TRINITY_DN10360_c0_g1		0.690660089	-0.533952238	no	down	0.962133531	-0.05569096	no	down	1.442714844	0.528786176	no	up	1.407347911	0.492979022	no	up	0.484938025	-1.044127713	no	down	1.419340326	0.505220557	no	up
TRINITY_DN10360_c0_g2		0.646083649	-0.63020713	no	down	0.157070787	-2.670513211	no	down	0.883824284	-0.178168524	no	down	0.143098137	-2.804923201	no	down	0.419220502	-1.254218821	no	down	1	0	no	no change
TRINITY_DN10361_c0_g2		0.646083649	-0.63020713	no	down	0.68716414	-0.541273345	no	down	2.200081923	1.137557245	no	up	1.531044785	0.614516484	no	up	0.816521508	-0.292437206	no	down	0.78956046	-0.340878352	no	down
TRINITY_DN10362_c0_g1		0.764861779	-0.386729038	no	down	0.790083125	-0.339923647	no	down	1.185171795	0.245096198	no	up	0.948994217	-0.075528799	no	down	0.836537783	-0.257497393	no	down	0.912269574	-0.132467894	no	down
TRINITY_DN10362_c1_g2		0.134995675	-2.889014905	no	down	2.249349203	1.169507651	no	up	0.055984137	-4.15883808	no	down	0.127445538	-2.972047231	no	down	0.08778143	-3.509940421	no	down	1	0	no	no change
TRINITY_DN10363_c0_g1		0.83916776	-0.252968842	no	down	0.904140535	-0.14538106	no	down	1.32757474	0.408793085	no	up	1.212955455	0.27852657	no	up	0.825957527	-0.275860498	no	down	1.014857413	0.021277043	no	up
TRINITY_DN10363_c0_g3		0.288043605	-1.795640866	no	down	0.944868105	-0.081815139	no	down	0.920508907	-0.119496414	no	down	0.880535897	-0.183546275	no	down	0.510815447	-0.969125942	no	down	0.563475781	-0.827574491	no	down
TRINITY_DN10363_c0_g4		0.3588171	-1.47867945	no	down	0.674776809	-0.567517703	no	down	0.566946329	-0.818715929	no	down	0.387044145	-1.369429972	no	down	1.253898422	0.326420481	no	up	0.282757074	-1.822364975	no	down
TRINITY_DN10364_c0_g1	hypothetical protein BRAFLDRAFT_250332, partial [Branchiostoma floridae]	1	0	no	no change	1	0	no	no change	0.000720334	-10.43904602	yes	down	0.000841417	-10.21489219	yes	down	1	0	no	no change	1	0	no	no change
TRINITY_DN10365_c0_g2	protein ALP1-like [Photinus pyralis]	0.3588171	-1.47867945	no	down	2.625219144	1.392437859	no	up	0.67176797	-0.573965086	no	down	1.791154541	0.840889819	no	up	0.833672823	-0.262446789	no	down	0.427130165	-1.227252306	no	down
TRINITY_DN10366_c0_g1	putative cubilin [Penaeus vannamei]	1	0	no	no change	0.253620734	-1.979255404	yes	down	1.534153774	0.617443096	no	up	0.394213934	-1.342949324	yes	down	1	0	no	no change	1	0	no	no change
TRINITY_DN10368_c0_g1	rabankyrin-5-like [Penaeus vannamei]	1.225275777	0.293106499	no	up	0.820654993	-0.28515226	no	down	0.973199627	-0.039192327	no	down	0.809127053	-0.305561835	no	down	1.697732921	0.763609519	no	up	0.721345259	-0.47123815	no	down
TRINITY_DN10369_c0_g1		1	0	no	no change	1.200919336	0.264139251	no	up	0.618879833	-0.692268785	no	down	0.75118393	-0.412761894	no	down	1	0	no	no change	1	0	no	no change
TRINITY_DN1036_c0_g1	cytochrome P450 2L1-like [Penaeus vannamei]	1.148584705	0.199857256	no	up	1.588942264	0.668066704	no	up	0.758159512	-0.39942668	no	down	1.218866358	0.285539951	no	up	0.947533914	-0.077750514	no	down	1.209630954	0.274566964	no	up
TRINITY_DN1036_c0_g2		0.565359565	-0.822759392	no	down	1	0	no	no change	1	0	no	no change	1	0	no	no change	0.659120232	-0.60138644	no	down	0.855829514	-0.224604663	no	down
TRINITY_DN1036_c0_g3		0.808437695	-0.306791502	no	down	1.008752326	0.012572001	no	up	1.325797121	0.406860025	no	up	1.352871733	0.436025062	no	up	1.225745609	0.293659594	no	up	0.657399289	-0.605158198	no	down
TRINITY_DN10370_c0_g1	homeobox protein Nkx-2.5-like, partial [Penaeus vannamei]	1.63488696	0.709190888	no	up	8.47949429	3.083978226	no	up	0.130172173	-2.941507022	no	down	1.109897916	0.150426989	no	up	5.494348972	2.457948546	no	up	0.300429928	-1.734899559	no	down
TRINITY_DN10371_c0_g1		0.400524049	-1.320039223	yes	down	0.887446248	-0.172268356	no	down	0.889340461	-0.169192271	no	down	0.799649649	-0.322560045	no	down	0.489119282	-1.031741755	yes	down	0.817783682	-0.290208819	no	down
TRINITY_DN10371_c0_g2		0.660790467	-0.597735221	no	down	0.202899934	-2.301159702	no	down	8.098084101	3.017580626	no	up	1.621283567	0.697136445	no	up	0.345860838	-1.531736429	no	down	1.906451378	0.930889737	no	up
TRINITY_DN10372_c0_g1	protein ANTAGONIST OF LIKE HETEROCHROMATIN PROTEIN 1-like [Aphis craccivora]	1.130073612	0.176416752	no	up	0.78030108	-0.357897198	no	down	0.967844517	-0.047152796	no	down	0.764136892	-0.388096981	no	down	1.083829568	0.116137911	no	up	1.038201584	0.054086594	no	up
TRINITY_DN10372_c1_g1		1.790856386	0.840649648	no	up	1.191302839	0.252540205	no	up	0.698583875	-0.517494753	no	down	0.84108221	-0.249681274	no	down	1.02011975	0.028738518	no	up	1.749414559	0.806872205	no	up
TRINITY_DN10372_c2_g1		2.160530863	1.11138584	no	up	2.137422023	1.095871789	no	up	3.064723351	1.615756849	no	up	6.652312468	2.733855936	yes	up	2.994997449	1.582554774	no	up	0.716198509	-0.48156858	no	down
TRINITY_DN10372_c3_g1		1.038986294	0.055176623	no	up	1	0	no	no change	1	0	no	no change	1	0	no	no change	1.440047883	0.526116783	no	up	0.721921663	-0.470085799	no	down
TRINITY_DN10373_c0_g1	glycerate kinase-like [Penaeus vannamei]	2.615115193	1.386874497	no	up	0.525621761	-0.927903091	no	down	2.262908431	1.178178207	yes	up	1.199993382	0.26302645	no	up	2.78636683	1.478385204	yes	up	0.938147524	-0.09211329	no	down
TRINITY_DN10374_c0_g1	uncharacterized protein LOC113818840 [Penaeus vannamei]	0.99295497	-0.010199801	no	down	0.28388504	-1.816621269	no	down	0.593495746	-0.752690405	no	down	0.171341349	-2.545054746	no	down	0.655384702	-0.609586098	no	down	1.512013383	0.596470909	no	up
TRINITY_DN10374_c0_g2	Transposon Ty3-I Gag-Pol polyprotein [Folsomia candida]	1.881482264	0.91186969	no	up	1.020291384	0.028981229	no	up	1.082399993	0.114233736	no	up	1.118324214	0.161338502	no	up	4.132421994	2.046987587	no	up	0.453332555	-1.141358326	no	down
TRINITY_DN10374_c0_g3	uncharacterized protein LOC113818840 [Penaeus vannamei]	1.584190163	0.663745524	no	up	1.252195184	0.324459458	no	up	0.570769202	-0.809020603	no	down	0.722491372	-0.468947737	no	down	2.186334347	1.128514043	no	up	0.723443372	-0.467048002	no	down
TRINITY_DN10374_c0_g5	tigger transposable element-derived protein 1-like isoform X1 [Centruroides sculpturatus]	1	0	no	no change	0.329924901	-1.599790426	yes	down	1.686827895	0.754312784	no	up	0.561312545	-0.833123793	no	down	1.590339226	0.669334531	no	up	0.78956046	-0.340878352	no	down
TRINITY_DN10374_c1_g1		1	0	no	no change	0.592938467	-0.7540457	no	down	0.237014007	-2.076955776	no	down	0.143098137	-2.804923201	no	down	1.590339226	0.669334531	no	up	0.78956046	-0.340878352	no	down
TRINITY_DN10375_c0_g1		1.711120342	0.774941227	no	up	1	0	no	no change	1	0	no	no change	1	0	no	no change	0.67695607	-0.562865879	no	down	2.522704478	1.334971212	no	up
TRINITY_DN10376_c0_g1		1.03401241	0.048253501	no	up	0.832675471	-0.26417377	no	down	1.389742745	0.474817851	no	up	1.171417723	0.228255627	no	up	2.106190491	1.074635924	yes	up	0.491356747	-1.025157228	no	down
TRINITY_DN10376_c0_g2	WASH complex subunit 1-like [Penaeus vannamei]	1.034701319	0.049214373	no	up	0.740750111	-0.432941157	no	down	1.426688984	0.512670864	no	up	1.068998725	0.096260132	no	up	0.992544156	-0.01079681	no	down	1.039391863	0.055739669	no	up
TRINITY_DN10377_c1_g1		1	0	no	no change	2.249349203	1.169507651	no	up	1	0	no	no change	1.818554611	0.86279225	no	up	1	0	no	no change	1	0	no	no change
TRINITY_DN10378_c0_g1		1.257111074	0.330112127	no	up	1	0	no	no change	1	0	no	no change	1	0	no	no change	0.026340449	-5.246576239	yes	down	47.73688859	5.577032632	yes	up
TRINITY_DN10379_c0_g1		1.661633181	0.73260193	no	up	0.921989867	-0.1171772	no	down	0.746368476	-0.422040041	no	down	0.697221622	-0.520310785	no	down	0.75475205	-0.405925324	no	down	2.194280918	1.133748235	no	up
TRINITY_DN1037_c0_g1	angio-associated migratory cell protein-like isoform X2 [Penaeus vannamei]	0.421534481	-1.246277447	yes	down	0.92032655	-0.119782246	no	down	1.352011047	0.435106939	no	up	1.258561762	0.331776016	no	up	0.938462686	-0.091628711	no	down	0.448015017	-1.158381004	yes	down
TRINITY_DN1037_c1_g1		1.439064702	0.525131459	no	up	1.245259542	0.316446466	no	up	0.598360599	-0.740912916	no	down	0.756121288	-0.403310422	no	down	1.105648496	0.144892801	no	up	1.301155501	0.379793388	no	up
TRINITY_DN1037_c1_g2	mucin-12-like [Penaeus vannamei]	0.643513587	-0.635957486	no	down	1.297882417	0.376159687	no	up	0.766351933	-0.38392102	no	down	1.007029083	0.010105349	no	up	0.616928926	-0.696823802	no	down	1.041100079	0.058108758	no	up
TRINITY_DN1037_c2_g1	putative phospholipase A2 [Crangon crangon]	1.714081561	0.777435758	no	up	0.624572654	-0.679058691	no	down	1.194172088	0.256010753	no	up	0.754969578	-0.405509583	no	down	2.644587932	1.403042946	yes	up	0.645463973	-0.631591523	no	down
TRINITY_DN1037_c3_g1	uncharacterized protein LOC113810472 [Penaeus vannamei]	1.017786277	0.025434645	no	up	1.036632024	0.051903868	no	up	0.839877852	-0.251748571	no	down	0.88104925	-0.182705428	no	down	1.112027444	0.153192393	no	up	0.913748381	-0.130131151	no	down
TRINITY_DN10380_c0_g1	ammonium transporter Rh type A-like [Penaeus vannamei]	2.089188671	1.062942786	yes	up	1.928809255	0.947710479	no	up	0.58159644	-0.781909657	no	down	1.135022803	0.182721282	no	up	0.978525949	-0.031317985	no	down	2.130024837	1.090870253	yes	up
TRINITY_DN10380_c1_g1		5.609566038	2.487889167	yes	up	1	0	no	no change	1	0	no	no change	1	0	no	no change	2.445695918	1.290245039	no	up	2.284926648	1.192147852	no	up
TRINITY_DN10381_c0_g1		1	0	no	no change	1.19944977	0.262372743	no	up	0.236683051	-2.078971696	yes	down	0.287833547	-1.796693348	yes	down	1.590339226	0.669334531	no	up	0.78956046	-0.340878352	no	down
TRINITY_DN10382_c0_g1	Adenosine 3'-phospho 5'-phosphosulfate transporter 1 [Penaeus vannamei]	0.849062156	-0.236057923	no	down	0.766112486	-0.38437186	no	down	1.042209988	0.059645986	no	up	0.808146875	-0.307310578	no	down	0.957287156	-0.062976342	no	down	0.885618985	-0.175241946	no	down
TRINITY_DN10383_c0_g1	cathepsin l [Penaeus vannamei]	1.136880228	0.185080272	no	up	0.138550821	-2.851512832	no	down	2.564489695	1.358671774	no	up	0.368578749	-1.439955202	no	down	0.653667308	-0.613371549	no	down	1.734593482	0.794597594	no	up
TRINITY_DN10384_c0_g1		1	0	no	no change	1.213361435	0.279009363	no	up	0.209875679	-2.252393104	yes	down	0.259584733	-1.945722559	yes	down	1	0	no	no change	1	0	no	no change
TRINITY_DN10385_c0_g1		1	0	no	no change	0.735774053	-0.442665294	no	down	0.617299825	-0.695956711	no	down	0.459215044	-1.12275819	no	down	1	0	no	no change	1	0	no	no change
TRINITY_DN10386_c0_g1		2.163256048	1.113204436	no	up	8.236033739	3.04194974	no	up	0.244406695	-2.032644288	no	down	1.985915493	0.989804233	no	up	0.419220502	-1.254218821	no	down	5.126691979	2.358028221	no	up
TRINITY_DN10386_c0_g2	WD repeat domain-containing protein 83-like [Penaeus vannamei]	0.623560369	-0.681398856	no	down	0.578239204	-0.790261671	no	down	1.36321599	0.447014163	no	up	0.79895271	-0.323817982	no	down	1.371260241	0.455502395	no	up	0.453109336	-1.142068878	no	down
TRINITY_DN10387_c0_g1		0.325440259	-1.619535362	no	down	1.06668085	0.093128587	no	up	1.15226168	0.204468391	no	up	1.243953896	0.314933017	no	up	0.424749786	-1.235314873	no	down	0.763153086	-0.389955609	no	down
TRINITY_DN10387_c0_g2	uncharacterized protein LOC110467064 [Mizuhopecten yessoensis]	0.37601766	-1.411127673	yes	down	0.797125237	-0.32712169	no	down	1.037207119	0.052704014	no	up	0.835866543	-0.25865548	no	down	0.749647034	-0.415716621	no	down	0.501083431	-0.996877261	no	down
TRINITY_DN10387_c0_g3	uncharacterized protein LOC110451837 [Mizuhopecten yessoensis]	0.837542144	-0.255766308	no	down	0.801820799	-0.318648253	no	down	0.815993007	-0.293371307	no	down	0.6624699	-0.594073189	no	down	0.993277016	-0.009731966	no	down	0.841657638	-0.24869459	no	down
TRINITY_DN10387_c0_g4	uncharacterized protein LOC117331168 [Pecten maximus]	0.646083649	-0.63020713	no	down	0.54182132	-0.884110931	no	down	0.668782618	-0.580390744	no	down	0.369402068	-1.436736152	no	down	1.465860948	0.551748255	no	up	0.442165018	-1.177343204	no	down
TRINITY_DN10387_c0_g5		1	0	no	no change	1.544984207	0.627592091	no	up	0.634683449	-0.655890873	no	down	0.990182587	-0.014233517	no	down	4.365597672	2.126179179	no	up	0.288213656	-1.794789403	no	down
TRINITY_DN10388_c0_g1	uncharacterized protein LOC115209617 isoform X1 [Octopus vulgaris]	4.43031	2.147407651	no	up	1.154866366	0.207725922	no	up	0.799205968	-0.323360739	no	down	0.93369373	-0.0989787	no	down	1.590339226	0.669334531	no	up	2.795192191	1.482947483	no	up
TRINITY_DN10388_c0_g2	PREDICTED: tigger transposable element-derived protein 1-like [Octopus bimaculoides]	2.704793912	1.435518674	yes	up	0.727155767	-0.459663652	no	down	1.083729511	0.116004718	no	up	0.798301959	-0.324993544	no	down	2.210608908	1.144443812	yes	up	1.222870572	0.290271718	no	up
TRINITY_DN10388_c0_g3		1	0	no	no change	0.477559365	-1.066248009	no	down	0.163611387	-2.611654935	yes	down	0.077408116	-3.691371363	yes	down	4.420494236	2.14420768	no	up	0.284009948	-1.815986629	no	down
TRINITY_DN10388_c1_g1	tigger transposable element-derived protein 1-like [Zootermopsis nevadensis]	2.789790776	1.480156929	no	up	1.613833781	0.690491994	no	up	0.853186241	-0.229067395	no	down	1.392740264	0.477926231	no	up	1.972809812	0.98025188	no	up	1.413748955	0.499525958	no	up
TRINITY_DN10389_c0_g1		1	0	no	no change	0.157070787	-2.670513211	no	down	5.870390075	2.553456371	no	up	1	0	no	no change	1	0	no	no change	1	0	no	no change
TRINITY_DN1038_c0_g1	28S ribosomal protein S9, mitochondrial-like [Penaeus vannamei]	1.479262715	0.564878296	no	up	0.703090353	-0.508217996	no	down	1.5871419	0.666431119	no	up	1.128921954	0.174945752	no	up	0.973770551	-0.038346224	no	down	1.515601712	0.599890674	no	up
TRINITY_DN10390_c0_g1		0.646083649	-0.63020713	no	down	0.220451078	-2.181469563	no	down	7.448334749	2.896917913	no	up	1.621283567	0.697136445	no	up	0.419220502	-1.254218821	no	down	1	0	no	no change
TRINITY_DN10391_c0_g1		2.45095878	1.293346221	no	up	5.058239568	2.338635367	no	up	0.120075533	-3.057985884	no	down	0.594995663	-0.749048943	no	down	1	0	no	no change	2.995247045	1.582675	no	up
TRINITY_DN10391_c0_g2		0.223274635	-2.163108733	no	down	1.022901433	0.032667133	no	up	1.087633171	0.121192056	no	up	1.109668876	0.150129242	no	up	1.046378132	0.065404296	no	up	0.215069271	-2.21712669	no	down
TRINITY_DN10392_c0_g1		0.473395419	-1.07888235	no	down	0.82560736	-0.276472263	no	down	0.965078706	-0.05128149	no	down	0.806800833	-0.309715522	no	down	0.942340932	-0.085678984	no	down	0.500474739	-0.998630843	no	down
TRINITY_DN10392_c0_g2		2.430271148	1.281117286	no	up	0.329810712	-1.60028984	no	down	8.184631739	3.032917505	no	up	2.816152384	1.493725401	no	up	3.864599569	1.950318937	no	up	0.622401816	-0.684081825	no	down
TRINITY_DN10393_c0_g1		1.028967089	0.041196839	no	up	0.981070849	-0.027570769	no	down	0.847623231	-0.238504966	no	down	0.842052681	-0.248017599	no	down	0.899266418	-0.153179501	no	down	1.137938765	0.186422925	no	up
TRINITY_DN10395_c0_g1		0.231811367	-2.108976783	no	down	0.870423002	-0.200211413	no	down	1.865929564	0.899894528	no	up	1.642651918	0.716026802	no	up	0.15065421	-2.730687105	no	down	1	0	no	no change
TRINITY_DN10395_c0_g2		0.677035336	-0.562696961	no	down	0.90100303	-0.150396137	no	down	1.055061991	0.077327769	no	up	0.961843435	-0.056126018	no	down	0.115310703	-3.116401665	no	down	5.899011798	2.560473295	no	up
TRINITY_DN10395_c0_g3		0.646083649	-0.63020713	no	down	1.380416455	0.465103576	no	up	1.004655378	0.006700706	no	up	1.407767468	0.493409053	no	up	0.419220502	-1.254218821	no	down	1	0	no	no change
TRINITY_DN10396_c0_g1	PREDICTED: uncharacterized protein LOC102805810 [Saccoglossus kowalevskii]	3.474116971	1.796646329	no	up	0.811964915	-0.300510704	no	down	1.513405391	0.59779849	no	up	1.244128941	0.315136013	no	up	4.654400789	2.218595446	no	up	0.74784603	-0.419186822	no	down
TRINITY_DN10397_c0_g3		0.646083649	-0.63020713	no	down	1.577047399	0.657226022	no	up	0.35052438	-1.512413303	no	down	0.56205917	-0.831206079	no	down	3.094783787	1.629838621	no	up	0.20763036	-2.267910681	no	down
TRINITY_DN10398_c0_g1		0.705893177	-0.502478218	no	down	3.118357189	1.640786189	no	up	0.29760503	-1.748529186	no	down	0.937704405	-0.092794885	no	down	0.016645159	-5.90875351	yes	down	42.53011405	5.410412819	yes	up
TRINITY_DN10398_c1_g1		0.808230597	-0.307161127	no	down	1.245137083	0.316304584	no	up	1.046052724	0.064955569	no	up	1.31768486	0.398005373	no	up	0.92842092	-0.107149063	no	down	0.869016477	-0.202544563	no	down
TRINITY_DN10399_c0_g1	hypothetical protein Avbf_13496 [Armadillidium vulgare]	0.303172215	-1.721790555	no	down	1.524421935	0.608262273	no	up	0.393636198	-1.345065199	no	down	0.607427866	-0.719215001	no	down	0.254586136	-1.97377424	no	down	1.170202347	0.226758017	no	up
TRINITY_DN10399_c0_g2		1	0	no	no change	0.684319833	-0.547257335	no	down	3.51290192	1.812663297	no	up	2.436047426	1.284542221	no	up	1	0	no	no change	1	0	no	no change
TRINITY_DN10399_c0_g3		0.02812992	-5.15175072	yes	down	0.592938467	-0.7540457	no	down	1.556613383	0.638410666	no	up	1	0	no	no change	0.050679458	-4.302455101	yes	down	0.562769056	-0.829385091	no	down
TRINITY_DN1039_c0_g1	proprotein convertase subtilisin/kexin type 4-like [Penaeus vannamei]	0.3034938	-1.720261049	yes	down	3.842903167	1.942196624	yes	up	1.371859052	0.456132263	no	up	5.343430522	2.41776626	yes	up	0.196343997	-2.348544602	yes	down	1.544986512	0.627594243	no	up
TRINITY_DN103_c0_g1	CLIP-LEC [Macrobrachium nipponense]	0.444109614	-1.171012292	yes	down	0.916898118	-0.125166659	no	down	1.236782612	0.306591942	no	up	1.146124082	0.196763241	no	up	1.178152563	0.236526371	no	up	0.375867505	-1.411703899	yes	down
TRINITY_DN103_c1_g1		0.478395461	-1.063724395	yes	down	1.442322718	0.528394002	no	up	0.712659546	-0.488715062	no	down	1.039476418	0.055857029	no	up	1.047323958	0.066707766	no	up	0.45561937	-1.134099014	yes	down
TRINITY_DN103_c2_g1		0.50535547	-0.98462955	no	down	2.2715699	1.183689701	no	up	0.264948426	-1.91621654	no	down	0.61026664	-0.712488366	no	down	2.04829832	1.034425849	yes	up	0.245910606	-2.023794135	yes	down
TRINITY_DN103_c2_g2		0.72392402	-0.466089809	no	down	3.69724734	1.886451561	yes	up	0.736270153	-0.441692876	no	down	2.753567796	1.46130213	yes	up	1.113827069	0.15552526	no	up	0.647998464	-0.625937702	no	down
TRINITY_DN103_c4_g1		0.646083649	-0.63020713	no	down	1	0	no	no change	0.244406695	-2.032644288	no	down	0.285645088	-1.807704373	no	down	2.306944487	1.205983288	no	up	0.278651371	-1.843466846	no	down
TRINITY_DN103_c6_g1		0.549698742	-0.863286917	no	down	1.830427077	0.872180299	no	up	0.710378051	-0.493341089	no	down	1.316753527	0.396985324	no	up	1.707814105	0.772150947	no	up	0.321832708	-1.635617142	no	down
TRINITY_DN10400_c0_g1		0.903706955	-0.146073069	no	down	0.161278845	-2.632370879	no	down	0.504938483	-0.985820461	no	down	0.081571554	-3.615790055	no	down	2.1982757	1.136372335	yes	up	0.409695477	-1.28737613	yes	down
TRINITY_DN10400_c1_g1	uncharacterized protein LOC115320927 [Ixodes scapularis]	2.042911207	1.0306265	no	up	1.248915946	0.320676385	no	up	0.919945025	-0.120380444	no	down	1.166038861	0.22161587	no	up	0.813502927	-0.297780559	no	down	2.513432694	1.329659056	no	up
TRINITY_DN10400_c2_g1		1	0	no	no change	2.919894995	1.545916488	no	up	0.160723826	-2.637344282	no	down	0.472379565	-1.081981539	no	down	1	0	no	no change	1	0	no	no change
TRINITY_DN10401_c0_g1	putative tRNA (cytidine(32	0.950541502	-0.073178477	no	down	0.836344153	-0.257831366	no	down	1.189508073	0.250365063	no	up	1.006350796	0.009133291	no	up	1.016720201	0.023922708	no	up	0.933239434	-0.099680825	no	down
TRINITY_DN10402_c0_g1		0.481954661	-1.053030662	no	down	1.176405722	0.234385707	no	up	1.358905341	0.442444964	no	up	1.61699531	0.693315494	no	up	0.393474623	-1.345657501	yes	down	1.224127734	0.291754106	no	up
TRINITY_DN10403_c0_g1		0.486487298	-1.039525959	no	down	1	0	no	no change	1	0	no	no change	1	0	no	no change	0.712362092	-0.489317348	no	down	0.683205226	-0.549609085	no	down
TRINITY_DN10403_c1_g1		0.463277385	-1.110051836	no	down	1	0	no	no change	1	0	no	no change	1	0	no	no change	0.629263455	-0.668263936	no	down	0.737332743	-0.43961227	no	down
TRINITY_DN10404_c0_g2	uncharacterized protein LOC111614875 [Centruroides sculpturatus]	1.292206841	0.369837018	no	up	0.606667325	-0.721022484	no	down	0.540973368	-0.886370522	no	down	0.333870342	-1.582640153	no	down	0.813677292	-0.297471366	no	down	1.590966977	0.669903891	no	up
TRINITY_DN10404_c0_g3	putative RNA-directed DNA polymerase from transposon X-element, partial [Araneus ventricosus]	8.351189167	3.061981645	no	up	7.261454865	2.860258628	no	up	1.219020295	0.285722145	no	up	8.890299135	3.152231963	no	up	1.590339226	0.669334531	no	up	5.261321986	2.395425344	no	up
TRINITY_DN10404_c0_g5	putative RNA-directed DNA polymerase from transposon BS [Araneus ventricosus]	6.61924043	2.726665675	no	up	1.181260469	0.240327116	no	up	0.489341017	-1.031087879	no	down	0.586869642	-0.768888013	no	down	13.22856765	3.725584954	no	up	0.504412919	-0.98732287	no	down
TRINITY_DN10405_c0_g1		3.475498293	1.797219836	no	up	1	0	no	no change	1	0	no	no change	1	0	no	no change	1.471250156	0.557042568	no	up	2.363524779	1.24093999	no	up
TRINITY_DN10406_c0_g1	LOW QUALITY PROTEIN: phospholipase DDHD2-like [Penaeus vannamei]	0.520853451	-0.941050586	no	down	0.826933069	-0.274157531	no	down	0.894876849	-0.160238939	no	down	0.748953561	-0.417051828	no	down	0.856970988	-0.222681731	no	down	0.606776187	-0.720763627	no	down
TRINITY_DN10406_c1_g1		2.002571211	1.001853545	no	up	1	0	no	no change	1	0	no	no change	1	0	no	no change	1.628077445	0.703169328	no	up	1.227604095	0.295845364	no	up
TRINITY_DN10407_c0_g1		0.32020592	-1.642928113	yes	down	11.20144093	3.485612425	yes	up	0.169362353	-2.56181488	yes	down	1.915383973	0.937633635	no	up	0.162333121	-2.622970715	yes	down	1.968750533	0.977280314	no	up
TRINITY_DN10407_c0_g2		4.43031	2.147407651	no	up	1.906034311	0.93057409	no	up	0.454245869	-1.1384547	no	down	0.88525714	-0.17583152	no	down	1	0	no	no change	5.429668165	2.44086403	no	up
TRINITY_DN10408_c0_g1		6.992136129	2.805733273	no	up	1.48266866	0.568196227	no	up	0.845632826	-0.241896715	no	down	1.272202294	0.347328093	no	up	12.1412361	3.601843405	no	up	0.575816866	-0.796318047	no	down
TRINITY_DN10409_c0_g1		0.451461761	-1.147324299	no	down	3.539443338	1.82352248	no	up	1.576754576	0.65695812	no	up	5.675747387	2.50481038	yes	up	0.15065421	-2.730687105	no	down	2.995247045	1.582675	no	up
TRINITY_DN1040_c0_g1	N-acetyl-D-glucosamine kinase-like [Penaeus vannamei]	0.880229945	-0.184047642	no	down	0.902376141	-0.148199172	no	down	1.138345493	0.186938488	no	up	1.039587968	0.056011841	no	up	1.533603973	0.61692598	no	up	0.572843278	-0.803787602	no	down
TRINITY_DN10410_c0_g1		0.417657258	-1.259608587	no	down	0.246391069	-2.020978134	no	down	1.454369776	0.540394124	no	up	0.368578749	-1.439955202	no	down	0.148613143	-2.750366389	no	down	2.795192191	1.482947483	no	up
TRINITY_DN10410_c1_g1		0.499300425	-1.002019959	no	down	3.149576795	1.655157989	no	up	0.891135587	-0.166283139	no	down	2.790912675	1.480736985	no	up	0.177848604	-2.491278447	no	down	2.795192191	1.482947483	no	up
TRINITY_DN10411_c0_g1		0.776101863	-0.365682078	no	down	0.865293089	-0.208739214	no	down	1.165130261	0.220491257	no	up	1.01457669	0.02087792	no	up	1.060169279	0.084294641	no	up	0.735047746	-0.444090129	no	down
TRINITY_DN10412_c0_g1		0.312873089	-1.676350521	no	down	1.248942348	0.320706882	no	up	1.683312484	0.751303018	no	up	2.127448397	1.089124139	no	up	0.305310226	-1.711652181	no	down	1.023870568	0.03403335	no	up
TRINITY_DN10413_c0_g1		0.865976084	-0.207600913	no	down	0.808454428	-0.306761642	no	down	1.184564144	0.244356322	no	up	0.968587074	-0.046046345	no	down	0.860785365	-0.216274545	no	down	1.003596992	0.005180052	no	up
TRINITY_DN10413_c1_g1		1	0	no	no change	1	0	no	no change	1	0	no	no change	1	0	no	no change	4.345443098	2.119503294	no	up	0.289527233	-1.788229042	no	down
TRINITY_DN10414_c0_g1	hypothetical protein FHG87_020808 [Trinorchestia longiramus]	0.82596808	-0.275842066	no	down	2.250657496	1.170346525	yes	up	1.206225514	0.270499656	no	up	2.748018369	1.458391648	yes	up	0.897249133	-0.156419471	no	down	0.91793649	-0.123533755	no	down
TRINITY_DN10414_c0_g2	hypothetical protein Y032_0048g1679 [Ancylostoma ceylanicum]	0.169085686	-2.564173562	no	down	1	0	no	no change	1	0	no	no change	1	0	no	no change	3.010856331	1.590173869	no	up	0.056709898	-4.140255621	no	down
TRINITY_DN10414_c1_g1		0.57791954	-0.791059444	no	down	1	0	no	no change	1	0	no	no change	1	0	no	no change	1.949924622	0.963418355	no	up	0.294935386	-1.761529171	yes	down
TRINITY_DN10414_c6_g1	hypothetical protein Y032_0048g1679 [Ancylostoma ceylanicum]	1	0	no	no change	1.532571618	0.615954494	no	up	0.508369075	-0.976051824	no	down	0.787671145	-0.344334668	no	down	1	0	no	no change	1	0	no	no change
TRINITY_DN10415_c0_g1		0.616888092	-0.696919297	no	down	0.592938467	-0.7540457	no	down	1.556613383	0.638410666	no	up	1	0	no	no change	0.680505562	-0.555321142	no	down	0.904186452	-0.145307793	no	down
TRINITY_DN10415_c0_g3		0.563801197	-0.826741553	no	down	1	0	no	no change	1	0	no	no change	1	0	no	no change	0.767450768	-0.38185389	no	down	0.732169467	-0.449750483	no	down
TRINITY_DN10415_c0_g4	uncharacterized protein LOC113825160 [Penaeus vannamei]	0.627344629	-0.672669896	no	down	0.124309005	-3.007997291	no	down	14.46058066	3.854053579	no	up	1.818554611	0.86279225	no	up	0.852780984	-0.229752826	no	down	0.734146124	-0.445860851	no	down
TRINITY_DN10416_c0_g1		2.162673608	1.11281595	no	up	0.484310121	-1.045996942	no	down	3.055082639	1.611211405	no	up	1.503042885	0.587886173	no	up	3.022003284	1.595505228	no	up	0.723777365	-0.466382104	no	down
TRINITY_DN10417_c0_g1		1.278677548	0.354652496	no	up	1	0	no	no change	1	0	no	no change	1	0	no	no change	2.347835317	1.231331218	no	up	0.540771895	-0.886907922	no	down
TRINITY_DN10418_c0_g1		0.170417257	-2.552856662	no	down	8.766851328	3.132058782	no	up	0.104854129	-3.253544416	no	down	0.927477177	-0.108616314	no	down	0.215750982	-2.212560968	no	down	0.78956046	-0.340878352	no	down
TRINITY_DN10419_c0_g1		1.258385148	0.331573549	no	up	19.83006449	4.309617464	no	up	0.053514805	-4.223918131	no	down	1.090376672	0.124826602	no	up	0.419220502	-1.254218821	no	down	2.995247045	1.582675	no	up
TRINITY_DN1041_c0_g1		0.781099766	-0.356421267	no	down	0.794839143	-0.331265173	no	down	2.049116522	1.035002025	yes	up	1.647507254	0.720284817	no	up	0.954507276	-0.0671719	no	down	0.816391979	-0.292666086	no	down
TRINITY_DN1041_c0_g2		1.382760912	0.467551727	no	up	1.000102781	0.000148274	no	up	1.369630416	0.453786646	no	up	1.385809356	0.470728802	no	up	1.177366608	0.235563616	no	up	1.171910005	0.228861784	no	up
TRINITY_DN1041_c0_g3		0.987891523	-0.017575462	no	down	0.551792531	-0.857802166	no	down	1.639577339	0.713323956	no	up	0.913916418	-0.129865865	no	down	0.412898916	-1.276139463	no	down	2.381532214	1.251890064	no	up
TRINITY_DN1041_c1_g1	uncharacterized protein LOC110467064 [Mizuhopecten yessoensis]	3.82185234	1.93427204	no	up	1.778085334	0.830324564	no	up	0.866453253	-0.206806179	no	down	1.559070659	0.640686314	no	up	6.455485689	2.690525643	no	up	0.588414787	-0.765094592	no	down
TRINITY_DN1041_c1_g2		0.855277274	-0.225535888	no	down	1.614836007	0.691387661	no	up	0.960710404	-0.057826483	no	down	1.568154001	0.649067247	no	up	0.827250308	-0.273604171	no	down	1.031960415	0.045387632	no	up
TRINITY_DN1041_c2_g1		0.953878018	-0.068123309	no	down	0.662360264	-0.594311968	no	down	0.87995997	-0.184490199	no	down	0.58972366	-0.761889018	no	down	1.09306007	0.128372688	no	up	0.871072701	-0.199134962	no	down
TRINITY_DN1041_c3_g1		1.008705475	0.012504993	no	up	0.770320645	-0.376469004	no	down	1.440452411	0.526521998	no	up	1.122368747	0.166546742	no	up	0.981199005	-0.027382324	no	down	1.023962758	0.034163245	no	up
TRINITY_DN10420_c0_g1		1	0	no	no change	1.122439906	0.166638207	no	up	0.482624433	-1.051027142	no	down	0.549826434	-0.862951825	no	down	1	0	no	no change	1	0	no	no change
TRINITY_DN10420_c0_g3	uncharacterized protein LOC113809278 [Penaeus vannamei]	1.837728218	0.877923422	no	up	1.017043809	0.024381824	no	up	0.632853508	-0.660056511	no	down	0.650589264	-0.62018108	no	down	0.997411427	-0.003739363	no	down	1.837300516	0.877587618	no	up
TRINITY_DN10420_c0_g4		1	0	no	no change	0.941409705	-0.087105369	no	down	0.574042512	-0.800770511	no	down	0.54789693	-0.868023575	no	down	1	0	no	no change	1	0	no	no change
TRINITY_DN10420_c0_g5		1	0	no	no change	0.285194568	-1.809981592	no	down	1.415935643	0.501755694	no	up	0.407992399	-1.29338582	no	down	1	0	no	no change	1	0	no	no change
TRINITY_DN10421_c0_g1	Reverse transcriptase domain, partial [Trinorchestia longiramus]	0.063750679	-3.971415475	yes	down	0.246740167	-2.018935505	no	down	1.005600725	0.008057596	no	up	0.250357916	-1.997936025	no	down	2.140824229	1.098166349	yes	up	0.029730172	-5.07192836	yes	down
TRINITY_DN10422_c0_g1		0.930312944	-0.104211994	no	down	0.66792115	-0.582250296	no	down	11.65955445	3.543440755	yes	up	7.882995985	2.97874404	yes	up	1.172089022	0.229082149	no	up	0.792121546	-0.336206275	no	down
TRINITY_DN10422_c0_g2	proton-coupled folate transporter-like [Penaeus vannamei]	0.284407985	-1.813966126	yes	down	1.105487629	0.144682881	no	up	1.195093398	0.257123371	no	up	1.33663213	0.41860246	no	up	0.582537134	-0.779578076	no	down	0.48729151	-1.037143008	yes	down
TRINITY_DN10422_c0_g3		0.277559115	-1.849133025	yes	down	0.953896656	-0.06809512	no	down	1.937300762	0.954047947	no	up	1.87027628	0.903251403	no	up	0.48239298	-1.051719183	yes	down	0.574067284	-0.800708257	no	down
TRINITY_DN10423_c0_g1	zinc finger MYM-type protein 1-like, partial [Melanaphis sacchari]	0.663841307	-0.591089693	no	down	0.446959291	-1.161784658	yes	down	1.980846364	0.986116988	no	up	0.896408855	-0.157771194	no	down	1.224910021	0.292675776	no	up	0.541585297	-0.884739521	no	down
TRINITY_DN10423_c0_g2		1	0	no	no change	0.161687758	-2.628717643	no	down	1.061566463	0.086194699	no	up	0.173582584	-2.526305892	no	down	1	0	no	no change	1	0	no	no change
TRINITY_DN10424_c0_g1		1	0	no	no change	1.176400041	0.234378739	no	up	1.551821221	0.63396236	no	up	1.849488931	0.887126666	no	up	1	0	no	no change	1	0	no	no change
TRINITY_DN10424_c0_g2		1	0	no	no change	0.118834785	-3.072970893	yes	down	2.463907656	1.300948187	no	up	0.290398794	-1.783892632	no	down	1	0	no	no change	1	0	no	no change
TRINITY_DN10425_c0_g1	receptor-transporting protein 3-like [Penaeus vannamei]	0.175610832	-2.509546261	yes	down	2.249349203	1.169507651	no	up	1	0	no	no change	1.818554611	0.86279225	no	up	0.111080956	-3.170316592	yes	down	1.590056391	0.669077931	no	up
TRINITY_DN10427_c0_g1		4.506650278	2.172055499	no	up	1.12697026	0.172449445	no	up	0.945338981	-0.081096348	no	down	1.07888952	0.109547138	no	up	1.215472394	0.281517127	no	up	3.684114197	1.881317781	no	up
TRINITY_DN10427_c0_g2		6.070916594	2.601914353	no	up	1.890513986	0.918778522	no	up	0.605222412	-0.724462681	no	down	1.15882511	0.212662851	no	up	3.038917054	1.603557298	no	up	1.989509583	0.992412848	no	up
TRINITY_DN10427_c0_g3		1	0	no	no change	11.56667618	3.531902444	no	up	1	0	no	no change	9.396175632	3.23207368	no	up	1.590339226	0.669334531	no	up	0.78956046	-0.340878352	no	down
TRINITY_DN10428_c0_g1		1.161895646	0.216480501	no	up	0.946029817	-0.08004244	no	down	1.078633566	0.109204835	no	up	1.031713525	0.045042435	no	up	0.662492677	-0.594023587	no	down	1.748711742	0.806292494	no	up
TRINITY_DN10429_c0_g1		1	0	no	no change	1	0	no	no change	1	0	no	no change	1	0	no	no change	1	0	no	no change	1	0	no	no change
TRINITY_DN1042_c0_g1	aldehyde dehydrogenase, dimeric NADP-preferring-like [Penaeus vannamei]	0.312102126	-1.679909912	yes	down	1.903645229	0.928764637	no	up	0.876355176	-0.1904124	no	down	1.688270216	0.755545833	no	up	0.522490852	-0.936522316	no	down	0.596078925	-0.746424729	no	down
TRINITY_DN10430_c0_g1		1	0	no	no change	1	0	no	no change	0.005351542	-7.545829596	yes	down	0.006251815	-7.321509298	yes	down	1	0	no	no change	1	0	no	no change
TRINITY_DN10431_c0_g1		2.662172232	1.412603911	no	up	3.371989988	1.753600253	no	up	0.265623849	-1.912543408	no	down	0.909438569	-0.136951905	no	down	0.301216743	-1.731126131	no	down	8.86434787	3.148014499	no	up
TRINITY_DN10433_c0_g1	sulfotransferase 1A1-like [Penaeus vannamei]	0.698036995	-0.518624596	no	down	1	0	no	no change	1	0	no	no change	1	0	no	no change	0.704302922	-0.505732027	no	down	0.988424539	-0.016797267	no	down
TRINITY_DN10435_c0_g1		1	0	no	no change	0.367366576	-1.444707721	no	down	6.656928979	2.734856777	no	up	2.423630703	1.277169887	no	up	1	0	no	no change	1	0	no	no change
TRINITY_DN10435_c1_g1		0.230197555	-2.119055585	no	down	6.105420516	2.610090665	yes	up	0.129818339	-2.945433892	yes	down	0.798004136	-0.32553187	no	down	0.297869461	-1.747247876	no	down	0.770757718	-0.375650665	no	down
TRINITY_DN10435_c1_g2		2.45095878	1.293346221	no	up	0.310842703	-1.685743382	no	down	0.535562717	-0.900872565	no	down	0.169089482	-2.564141173	no	down	5.768216722	2.52812537	no	up	0.424206158	-1.23716253	no	down
TRINITY_DN10435_c1_g3		0.646083649	-0.63020713	no	down	0.750940121	-0.413230221	no	down	0.940627133	-0.088305146	no	down	0.71067388	-0.492740419	no	down	0.419220502	-1.254218821	no	down	1	0	no	no change
TRINITY_DN10437_c0_g2		1.294407875	0.37229229	no	up	0.618542162	-0.693056158	no	down	0.769383774	-0.378224691	no	down	0.479249058	-1.061152498	no	down	1.095148183	0.131126093	no	up	1.17671113	0.234760197	no	up
TRINITY_DN10438_c0_g1	PREDICTED: uncharacterized protein LOC109482101 [Branchiostoma belcheri]	1.300282614	0.378825225	no	up	2.888060747	1.530101088	no	up	0.710711256	-0.492664547	no	down	2.085217707	1.060198016	no	up	0.364389962	-1.456444879	no	down	3.566262867	1.834413047	no	up
TRINITY_DN10438_c0_g2		0.904442418	-0.14489944	no	down	5.962131797	2.575828267	yes	up	0.120087444	-3.057842777	yes	down	0.716803251	-0.480350914	no	down	3.278477479	1.713025985	no	up	0.277683828	-1.848484938	no	down
TRINITY_DN10438_c0_g3	unnamed protein product [Oikopleura dioica]	48.52681136	5.60071016	no	up	8.208513747	3.037121028	no	up	0.075551667	-3.726392606	no	down	0.629687033	-0.667293136	no	down	16.72869935	4.064253375	no	up	2.870308385	1.521205748	no	up
TRINITY_DN10438_c0_g4	BLTX573 [Nephila pilipes]	1.589562616	0.668629848	no	up	3.44736428	1.785493755	no	up	0.536405533	-0.898603977	no	down	1.883943094	0.913755388	no	up	0.609861651	-0.713446095	no	down	2.598663712	1.377769949	no	up
TRINITY_DN10438_c0_g5	Actin, cytoplasmic 1 [Araneus ventricosus]	10.47864004	3.389379586	no	up	14.33142995	3.84111066	yes	up	0.097510067	-3.358305021	yes	down	1.421791566	0.507709982	no	up	11.26419542	3.493672363	no	up	0.923453996	-0.114888003	no	down
TRINITY_DN10439_c0_g1		3.257583544	1.703802179	no	up	0.093171052	-3.423974407	yes	down	2.707348352	1.43688053	no	up	0.260472425	-1.940797445	no	down	2.980939585	1.575767136	no	up	1.086884934	0.120199214	no	up
TRINITY_DN1043_c0_g1	hypothetical protein C7M84_023505 [Penaeus vannamei]	1	0	no	no change	1	0	no	no change	5.46E-05	-14.16196076	yes	down	6.37E-05	-13.93751981	yes	down	1.590339226	0.669334531	no	up	0.78956046	-0.340878352	no	down
TRINITY_DN1043_c0_g2		85.14651456	6.41187557	yes	up	2.787174502	1.478803331	no	up	0.004183758	-7.900984773	yes	down	0.011649256	-6.423618324	yes	down	29.32532155	4.874075022	yes	up	2.885054989	1.528598817	no	up
TRINITY_DN10440_c0_g1		1.261002626	0.33457128	no	up	1.859483557	0.89490199	no	up	0.261354284	-1.935921289	no	down	0.482905931	-1.050185913	no	down	1.844007908	0.882844843	no	up	0.680366617	-0.555615741	no	down
TRINITY_DN10440_c0_g2		9.724598919	3.281638749	no	up	5.485753261	2.455689734	no	up	0.799205766	-0.323361103	no	down	4.42780292	2.14659101	no	up	0.816521429	-0.292437346	no	down	11.84391667	3.56607434	no	up
TRINITY_DN10441_c0_g1		0.727431457	-0.459116779	no	down	0.263728862	-1.922872627	yes	down	0.796243605	-0.328718214	no	down	0.212230166	-2.236298363	yes	down	0.53741584	-0.895889251	no	down	1.351047427	0.43407832	no	up
TRINITY_DN10442_c1_g1	hypothetical protein FO519_001089 [Halicephalobus sp. NKZ332]	3.587374211	1.842928245	no	up	0.752411624	-0.410405957	no	down	1.54776152	0.630183197	no	up	1.178254946	0.236651738	no	up	5.059440744	2.338977922	no	up	0.704055285	-0.506239377	no	down
TRINITY_DN10443_c0_g1		2.45095878	1.293346221	no	up	1	0	no	no change	1	0	no	no change	1	0	no	no change	2.997215994	1.583623055	no	up	0.815007053	-0.295115551	no	down
TRINITY_DN10443_c1_g1		1.418671253	0.504540314	no	up	1	0	no	no change	1	0	no	no change	1	0	no	no change	0.929982979	-0.104723783	no	down	1.522063022	0.606028096	no	up
TRINITY_DN10445_c0_g1		0.451914668	-1.14587771	yes	down	0.64950521	-0.622586997	no	down	1.47365743	0.559401191	no	up	0.969891718	-0.044104407	no	down	0.365677978	-1.451354347	yes	down	1.23096223	0.299786496	no	up
TRINITY_DN10446_c0_g1		1.12264618	0.16690331	no	up	2.422208021	1.27632277	no	up	0.677822565	-0.561020429	no	down	1.656944377	0.728525173	no	up	0.379832487	-1.396564791	no	down	2.943843128	1.557700795	no	up
TRINITY_DN10446_c1_g1		0.161272011	-2.632432019	no	down	2.249349203	1.169507651	no	up	1	0	no	no change	1.818554611	0.86279225	no	up	0.101724074	-3.297266951	yes	down	1.611238591	0.688170143	no	up
TRINITY_DN10446_c1_g2		0.686695346	-0.54225791	no	down	2.307597467	1.206391585	no	up	0.692595936	-0.529914173	no	down	1.615858538	0.692300901	no	up	1.620901442	0.696796372	no	up	0.422901883	-1.241605112	no	down
TRINITY_DN10447_c0_g1	post-GPI attachment to proteins factor 3-like [Penaeus vannamei]	1.219097045	0.285812975	no	up	0.629993735	-0.666590613	no	down	1.528815102	0.612413934	no	up	0.974047592	-0.037935831	no	down	1.024109112	0.034369432	no	up	1.189002106	0.24975127	no	up
TRINITY_DN10448_c0_g1		11.18747819	3.483812964	no	up	0.999657157	-0.000494702	no	down	1.863847942	0.898284165	no	up	1.87969583	0.910499226	no	up	3.016868526	1.593051826	no	up	3.739842117	1.902977366	no	up
TRINITY_DN10448_c0_g2	putative reverse transcriptase [Penaeus japonicus]	0.963079249	-0.054273577	no	down	1.124176147	0.168868109	no	up	3.011603844	1.590532006	no	up	3.419568742	1.773814391	no	up	7.837729816	2.970435841	yes	up	0.121298091	-3.043371253	no	down
TRINITY_DN10448_c0_g3		0.410418059	-1.284833883	no	down	1.879381156	0.910257688	no	up	0.488139266	-1.034635288	no	down	0.928251328	-0.10741262	no	down	1.833966352	0.87496717	no	up	0.224861576	-2.15289094	no	down
TRINITY_DN10449_c0_g1		1.188941634	0.249677894	no	up	0.942240936	-0.085832083	no	down	0.946214714	-0.079760499	no	down	0.902223902	-0.148442587	no	down	1.045065111	0.06359283	no	up	1.13502394	0.182722727	no	up
TRINITY_DN1044_c0_g1	vegetative cell wall protein gp1-like [Penaeus vannamei]	0.900653476	-0.150955956	no	down	1.559128128	0.640739493	no	up	0.356623294	-1.487527153	yes	down	0.562701359	-0.829558648	no	down	0.905577713	-0.143089642	no	down	0.992395248	-0.011013267	no	down
TRINITY_DN10452_c0_g1	Myeloid leukemia factor [Penaeus japonicus]	0.872637027	-0.196546404	no	down	1.039793252	0.056296698	no	up	0.975969593	-0.035091895	no	down	1.026688963	0.037999181	no	up	1.003137363	0.004519172	no	up	0.868027407	-0.2041875	no	down
TRINITY_DN10454_c0_g1	1-phosphatidylinositol 3-phosphate 5-kinase-like [Penaeus vannamei]	0.839815294	-0.251856033	no	down	1.317120236	0.397387051	no	up	0.748852336	-0.41724683	no	down	0.998433369	-0.002261943	no	down	0.894379966	-0.161040222	no	down	0.937183679	-0.093596265	no	down
TRINITY_DN10455_c0_g1		1	0	no	no change	7.930163381	2.987350589	no	up	0.036082193	-4.792569169	yes	down	0.298257846	-1.745368007	no	down	1	0	no	no change	1	0	no	no change
TRINITY_DN10456_c0_g1	Elongation factor 1-alpha 1 [Araneus ventricosus]	1	0	no	no change	0.000832226	-10.2307362	yes	down	1109.052488	10.11511193	yes	up	1	0	no	no change	1	0	no	no change	1	0	no	no change
TRINITY_DN10457_c0_g1		0.412200754	-1.278580952	no	down	0.793647826	-0.333429128	no	down	0.904004524	-0.145598103	no	down	0.72702381	-0.459925482	no	down	0.955437473	-0.065766633	no	down	0.431076704	-1.213983497	no	down
TRINITY_DN10457_c0_g2		1.811060603	0.856834823	no	up	0.381534452	-1.39011476	no	down	2.728806084	1.448269877	no	up	1.052335775	0.073595107	no	up	4.823536597	2.270091312	no	up	0.380276532	-1.394879188	no	down
TRINITY_DN1045_c0_g1	JHE-like carboxylesterase 1 [Pandalus japonicus]	1.258385148	0.331573549	no	up	1.658521145	0.729897406	no	up	0.466509128	-1.100022786	yes	down	0.783401893	-0.352175481	no	down	1.545911989	0.628458187	no	up	0.811084365	-0.302076111	no	down
TRINITY_DN1045_c0_g2		1	0	no	no change	1.586287486	0.665654257	no	up	0.385288528	-1.375988864	yes	down	0.618031754	-0.694247131	no	down	1.590339226	0.669334531	no	up	0.78956046	-0.340878352	no	down
TRINITY_DN10460_c0_g1		0.539570364	-0.890116983	no	down	0.958658723	-0.060910779	no	down	0.643559464	-0.635854638	no	down	0.624138214	-0.680062549	no	down	1.294293524	0.372164833	no	up	0.41559276	-1.266757575	no	down
TRINITY_DN10461_c1_g1		1.258385148	0.331573549	no	up	1.303398193	0.3822779	no	up	0.475851493	-1.071416696	yes	down	0.627028673	-0.673396677	no	down	3.790956125	1.922561759	no	up	0.331316818	-1.593716655	no	down
TRINITY_DN10462_c0_g1	bone morphogenetic protein receptor type 1B [Palaemon carinicauda]	0.956009132	-0.064903696	no	down	1.557597109	0.639322112	no	up	0.565328882	-0.82283769	no	down	0.89134841	-0.165938633	no	down	1.099040605	0.136244689	no	up	0.868151802	-0.203980765	no	down
TRINITY_DN10462_c0_g2		0.465393411	-1.10347731	yes	down	1.255461722	0.328218042	no	up	0.768954726	-0.379029437	no	down	0.975957904	-0.035109174	no	down	0.483324479	-1.048936031	yes	down	0.962030207	-0.0558459	no	down
TRINITY_DN10462_c1_g1		1	0	no	no change	1	0	no	no change	1	0	no	no change	1	0	no	no change	1.590339226	0.669334531	no	up	0.78956046	-0.340878352	no	down
TRINITY_DN10463_c0_g1	uncharacterized protein LOC110467064 [Mizuhopecten yessoensis]	0.589630524	-0.762116884	no	down	1.200008856	0.263045053	no	up	0.850616894	-0.233418586	no	down	1.034263863	0.048604295	no	up	0.806448138	-0.310346336	no	down	0.732145556	-0.4497976	no	down
TRINITY_DN10464_c0_g1		1	0	no	no change	1.077042049	0.107074575	no	up	0.859574565	-0.218305302	no	down	0.933643173	-0.09905682	no	down	1	0	no	no change	1	0	no	no change
TRINITY_DN10465_c0_g1		0.654284709	-0.61200954	no	down	2.334691343	1.223231832	no	up	4.318432111	2.11050761	no	up	10.21934754	3.353231184	no	up	0.806628495	-0.310023723	no	down	0.811262767	-0.301758817	no	down
TRINITY_DN10465_c1_g1		1	0	no	no change	0.040105328	-4.640062292	yes	down	23.00948527	4.524156805	yes	up	0.933694172	-0.098978016	no	down	47.16252137	5.559568944	yes	up	0.026632522	-5.230667151	yes	down
TRINITY_DN10466_c0_g1		4.851951513	2.278565133	no	up	2.048318071	1.03443976	no	up	0.893886333	-0.161836705	no	down	1.851533898	0.888720962	no	up	12.99620734	3.70001876	no	up	0.365855475	-1.450654247	no	down
TRINITY_DN10467_c0_g1		2.45095878	1.293346221	no	up	1.293086944	0.370819281	no	up	0.460695146	-1.118115699	yes	down	0.601707527	-0.732865692	no	down	3.016868526	1.593051826	no	up	0.811262767	-0.301758817	no	down
TRINITY_DN10467_c0_g2		1	0	no	no change	1.384930839	0.469813932	no	up	1.699484259	0.765096999	no	up	2.373348277	1.246923824	no	up	1	0	no	no change	1	0	no	no change
TRINITY_DN10467_c0_g3		5.798273168	2.535623303	no	up	0.820791294	-0.284912666	no	down	0.801644445	-0.318965597	no	down	0.66560564	-0.587260436	no	down	1.545847109	0.628397637	no	up	3.768925632	1.914153328	no	up
TRINITY_DN10469_c0_g1		1	0	no	no change	0.592938467	-0.7540457	no	down	0.26821135	-1.898557805	no	down	0.159869665	-2.645031875	no	down	1	0	no	no change	1	0	no	no change
TRINITY_DN1046_c0_g1		0.781761645	-0.35519929	no	down	0.072124037	-3.793376045	yes	down	8.655614782	3.113636293	yes	up	0.635371737	-0.654327177	no	down	0.790958843	-0.338325468	no	down	0.985810045	-0.020618413	no	down
TRINITY_DN1046_c0_g2		0.43088637	-1.214620633	yes	down	0.714995699	-0.483993532	no	down	0.755903186	-0.403726626	no	down	0.546954916	-0.870506175	no	down	0.544733092	-0.876378582	no	down	0.78889197	-0.342100342	no	down
TRINITY_DN1046_c0_g3	methyltransferase-like protein 7A [Penaeus vannamei]	0.777203813	-0.363635115	no	down	0.996138493	-0.005581761	no	down	1.84692536	0.885125564	no	up	1.861205357	0.896237244	no	up	0.698272486	-0.518137967	no	down	1.110369861	0.151040314	no	up
TRINITY_DN1046_c0_g4		0.556807298	-0.844749975	no	down	1.408651032	0.494314254	no	up	1.052791263	0.074219421	no	up	1.50047347	0.585417811	no	up	0.433792916	-1.204921601	yes	down	1.279269559	0.355320291	no	up
TRINITY_DN1046_c1_g1		2.17840056	1.123269259	no	up	0.173865771	-2.523954158	yes	down	1.506708403	0.591400235	no	up	0.265071624	-1.915545856	yes	down	2.651871927	1.407011102	no	up	0.821965919	-0.282849517	no	down
TRINITY_DN1046_c2_g1	UDP-glucuronosyltransferase 2C1-like [Penaeus vannamei]	2.611624171	1.384947299	yes	up	1.336897786	0.418889167	no	up	3.306053284	1.725109977	yes	up	4.46798573	2.159624578	yes	up	1.032943325	0.0467611	no	up	2.521548292	1.334309856	yes	up
TRINITY_DN1046_c5_g1	cellular retinoic acid-binding protein 1-like [Penaeus vannamei]	1.968381899	0.977010154	no	up	0.31540672	-1.664714698	yes	down	0.537688657	-0.895157057	no	down	0.171835622	-2.540898954	yes	down	1.51508221	0.599396078	no	up	1.295398319	0.373395777	no	up
TRINITY_DN10471_c0_g1		0.21123596	-2.243072644	yes	down	0.601779042	-0.732694233	no	down	1.237084068	0.306943545	no	up	0.754436063	-0.406529454	no	down	0.514484606	-0.958800184	no	down	0.409326626	-1.288675581	no	down
TRINITY_DN10472_c0_g1	actin-3 [Limulus polyphemus]	1.483924488	0.56941768	no	up	0.310842703	-1.685743382	no	down	2.965577277	1.568312966	no	up	1	0	no	no change	1.311791643	0.391538589	no	up	1.128458802	0.174353749	no	up
TRINITY_DN10472_c1_g1	actin, muscle-like [Penaeus vannamei]	1.265635656	0.339862149	no	up	1	0	no	no change	1	0	no	no change	1	0	no	no change	0.445340528	-1.167019185	no	down	2.831549148	1.501591571	no	up
TRINITY_DN10473_c0_g2		2.45095878	1.293346221	no	up	1.007545087	0.010844399	no	up	0.222118424	-2.170599033	yes	down	0.226532884	-2.142207608	yes	down	1	0	no	no change	2.995247045	1.582675	no	up
TRINITY_DN10475_c0_g1		1.107868911	0.147787184	no	up	0.900005899	-0.151993638	no	down	2.006675803	1.004807555	no	up	1.829169881	0.871189069	no	up	1.275466718	0.351025254	no	up	0.866153824	-0.207304833	no	down
TRINITY_DN10476_c0_g1		1	0	no	no change	0.606674166	-0.721006216	no	down	0.794317897	-0.332211585	no	down	0.4836002	-1.048113252	no	down	1	0	no	no change	1	0	no	no change
TRINITY_DN10477_c0_g1	PREDICTED: uncharacterized protein LOC108675046 [Hyalella azteca]	0.493648007	-1.018445392	no	down	2.064555625	1.045831289	no	up	0.919765362	-0.120662228	no	down	1.925091222	0.94492681	no	up	1.527303095	0.610986395	no	up	0.32129927	-1.638010394	yes	down
TRINITY_DN10477_c0_g2	hypothetical protein C7M84_017287 [Penaeus vannamei]	0.654232499	-0.612124669	no	down	2.249349203	1.169507651	no	up	1	0	no	no change	1.818554611	0.86279225	no	up	3.222724154	1.688280708	no	up	0.204766675	-2.287947155	no	down
TRINITY_DN10478_c0_g1		2.538835225	1.344166764	no	up	1.773558079	0.826646575	no	up	7.193687116	2.846731412	no	up	13.04846281	3.705807953	no	up	0.295800914	-1.757301587	no	down	8.595672973	3.103610596	no	up
TRINITY_DN10479_c0_g1		0.667839059	-0.582427623	no	down	1.273013176	0.348247352	no	up	1.147941877	0.199049597	no	up	1.476671277	0.562348703	no	up	0.850567417	-0.233502504	no	down	0.782886027	-0.3531258	no	down
TRINITY_DN1047_c0_g1	sodium-coupled neutral amino acid transporter 9-like [Penaeus vannamei]	0.669299325	-0.579276537	no	down	1.202959164	0.266587669	no	up	0.816889813	-0.291786602	no	down	0.994518294	-0.007930186	no	down	0.841738669	-0.248555699	no	down	0.792882604	-0.334820821	no	down
TRINITY_DN10480_c0_g1	longitudinals lacking protein, isoforms H/M/V-like [Penaeus vannamei]	1.17843215	0.236868695	no	up	1.145385455	0.195833188	no	up	0.963271938	-0.053984957	no	down	1.116337555	0.158773332	no	up	1.282347625	0.358787408	no	up	0.916946261	-0.125090909	no	down
TRINITY_DN10480_c1_g1	gastrula zinc finger protein XlCGF9.1-like [Penaeus vannamei]	1.532731171	0.616104682	no	up	1.074731592	0.1039764	no	up	1.486576806	0.571994004	no	up	1.613833987	0.690492178	no	up	1.851273378	0.888517954	no	up	0.825511252	-0.276640215	no	down
TRINITY_DN10481_c0_g1		2.214593069	1.147041628	yes	up	2.972296413	1.571577996	no	up	0.09100007	-3.457988528	no	down	0.280228316	-1.835325355	no	down	2.321397266	1.214993435	yes	up	0.95135613	-0.071942595	no	down
TRINITY_DN10482_c0_g1		1	0	no	no change	0.322521431	-1.632533065	no	down	0.770031352	-0.377010908	no	down	0.249323811	-2.003907424	no	down	1	0	no	no change	1	0	no	no change
TRINITY_DN10483_c0_g1	NADH dehydrogenase subunit 3 [Macrobrachium rosenbergii]	1.026635684	0.037924312	no	up	0.534608199	-0.903446131	no	down	0.766236607	-0.384138142	no	down	0.414036486	-1.272170187	yes	down	0.766712704	-0.383242011	no	down	1.33439608	0.416186956	no	up
TRINITY_DN10484_c0_g1		0.780467815	-0.357588955	no	down	0.486920294	-1.038242465	no	down	1.996268687	0.997305913	no	up	0.994215363	-0.008369699	no	down	1.949948926	0.963436337	no	up	0.399746283	-1.322843475	no	down
TRINITY_DN10484_c0_g2		5.23759521	2.388904565	no	up	0.436740749	-1.195150951	no	down	11.48112307	3.521191866	no	up	5.104359017	2.351729805	no	up	1.596487128	0.674900921	no	up	3.277355157	1.712532022	no	up
TRINITY_DN10485_c0_g1		1	0	no	no change	1.130720659	0.17724256	no	up	37.82996567	5.241457562	yes	up	43.32053837	5.436979267	yes	up	10.13684369	3.341536605	no	up	0.124126217	-3.010120236	no	down
TRINITY_DN10485_c1_g1		2.45095878	1.293346221	no	up	2.919564438	1.545753153	no	up	15.75328526	3.977580821	no	up	46.64061579	5.543514931	yes	up	1	0	no	no change	2.995247045	1.582675	no	up
TRINITY_DN10487_c0_g1	semaphorin-1A-like [Penaeus vannamei]	0.490742171	-1.026962842	yes	down	0.714511037	-0.484971797	no	down	1.100288529	0.137881892	no	up	0.795860065	-0.329413309	no	down	0.542063073	-0.883467366	no	down	0.903096232	-0.147048369	no	down
TRINITY_DN10487_c1_g1		0.646083649	-0.63020713	no	down	0.890330944	-0.167586396	no	down	1.2151828	0.281173354	no	up	1.095489171	0.131575223	no	up	0.419220502	-1.254218821	no	down	1	0	no	no change
TRINITY_DN10487_c1_g2		0.637551744	-0.649385659	no	down	1.092603937	0.127770527	no	up	1.912577763	0.935518407	no	up	2.111522472	1.078283601	no	up	1.21082139	0.275986066	no	up	0.526141719	-0.926476645	no	down
TRINITY_DN1048_c0_g1	pro-interleukin-16-like [Penaeus vannamei]	1.18456761	0.244360544	no	up	0.859962263	-0.217654742	no	down	1.048608721	0.068476449	no	up	0.912331791	-0.132369505	no	down	1.27737153	0.353178201	no	up	0.925509139	-0.111680859	no	down
TRINITY_DN10490_c0_g1		0.763227523	-0.389814897	no	down	1.630254356	0.705097075	no	up	0.865621802	-0.208191258	no	down	1.428426348	0.51442665	no	up	0.66229256	-0.594459444	no	down	1.150690028	0.202499254	no	up
TRINITY_DN10491_c0_g1	protein regulator of cytokinesis 1-like [Penaeus vannamei]	1.086833074	0.120130375	no	up	0.84805967	-0.237762317	no	down	0.979233446	-0.03027526	no	down	0.840356155	-0.250927202	no	down	1.098904836	0.136066456	no	up	0.987400019	-0.018293421	no	down
TRINITY_DN10492_c0_g1	LOW QUALITY PROTEIN: uncharacterized protein LOC113825741 [Penaeus vannamei]	1.598202311	0.676450046	no	up	2.213166823	1.146112202	yes	up	0.791632411	-0.337097415	no	down	1.771886952	0.825286562	no	up	2.004066516	1.002930393	no	up	0.795123632	-0.330748896	no	down
TRINITY_DN10492_c0_g2	hypothetical protein PPYR_07553 [Photinus pyralis]	0.6202315	-0.689121296	no	down	3.44982606	1.786523623	yes	up	0.799933027	-0.322048877	no	down	2.789634666	1.480076197	yes	up	1.021752173	0.031045312	no	up	0.606017576	-0.722568459	no	down
TRINITY_DN10492_c0_g3		1	0	no	no change	2.708368491	1.43742404	no	up	4.286954031	2.099952947	no	up	11.80216942	3.560980169	no	up	1.590339226	0.669334531	no	up	0.78956046	-0.340878352	no	down
TRINITY_DN10493_c0_g1	pancreatic triacylglycerol lipase-like [Penaeus vannamei]	1	0	no	no change	0.855799484	-0.224655287	no	down	0.764252026	-0.387879624	no	down	0.662065474	-0.594954198	no	down	1	0	no	no change	1	0	no	no change
TRINITY_DN10495_c0_g1	cactin-like isoform X1 [Penaeus vannamei]	0.921531502	-0.11789461	no	down	1.111599068	0.15263653	no	up	0.983956745	-0.0233332	no	down	1.106118316	0.145505712	no	up	1.043711917	0.061723558	no	up	0.88117386	-0.182501396	no	down
TRINITY_DN10496_c0_g1		1.496479257	0.581572282	no	up	0.646590312	-0.629076204	no	down	2.463465958	1.300689535	no	up	1.612479419	0.689280747	no	up	0.995511141	-0.006490633	no	down	1.502086047	0.58696746	no	up
TRINITY_DN10497_c0_g1	uncharacterized protein LOC110448443 [Mizuhopecten yessoensis]	1.506028568	0.590749137	no	up	1.208159875	0.272811378	no	up	0.746324005	-0.422126004	no	down	0.912363898	-0.132318734	no	down	1.48803094	0.573404524	no	up	1.009340587	0.013413072	no	up
TRINITY_DN10497_c0_g2	prenylcysteine oxidase 1-like [Penaeus vannamei]	2.007036517	1.005066866	no	up	0.653286606	-0.614212033	no	down	1.42524238	0.511207288	no	up	0.942056528	-0.086114464	no	down	2.146413132	1.101927787	no	up	0.934378283	-0.097921352	no	down
TRINITY_DN10497_c0_g3		0.913101625	-0.131152659	no	down	1.249497994	0.321348585	no	up	0.460660755	-1.118223398	no	down	0.584088964	-0.775739968	no	down	0.976387626	-0.034474083	no	down	0.935237386	-0.096595492	no	down
TRINITY_DN10497_c1_g1		0.435642783	-1.198782451	no	down	2.938055236	1.554861519	no	up	1.28184153	0.358217917	no	up	3.854186984	1.946426565	no	up	1.308947507	0.388407242	no	up	0.334968626	-1.57790212	no	down
TRINITY_DN10498_c0_g1	uncharacterized protein LOC113809982 [Penaeus vannamei]	1.094727191	0.130571391	no	up	0.886890357	-0.173172334	no	down	1.107506959	0.147315764	no	up	0.994042448	-0.008620635	no	down	1.370309116	0.454501375	no	up	0.79825847	-0.32507214	no	down
TRINITY_DN10499_c0_g1	LOW QUALITY PROTEIN: uncharacterized protein LOC113819372 [Penaeus vannamei]	1.146148331	0.196793765	no	up	1.278805163	0.354796474	no	up	0.707308531	-0.499588432	no	down	0.916224984	-0.126226192	no	down	1.738153179	0.797555229	no	up	0.65881192	-0.602061437	no	down
TRINITY_DN10499_c0_g2		0.827597995	-0.272997945	no	down	1.616274029	0.692671819	no	up	0.472575841	-1.081382218	no	down	0.776294321	-0.365324362	no	down	5.465537777	2.450363456	no	up	0.152173813	-2.716207985	no	down
TRINITY_DN1049_c0_g1	ran-specific GTPase-activating protein-like [Penaeus vannamei]	1.899294631	0.925463723	no	up	0.867419693	-0.205197897	no	down	1.175454384	0.233218553	no	up	1.031301753	0.044466519	no	up	1.473748253	0.559490103	no	up	1.286463442	0.36341046	no	up
TRINITY_DN104_c0_g1	solute carrier family 25 member 45-like isoform X1 [Penaeus vannamei]	0.690586468	-0.534106029	no	down	2.388322383	1.255997589	no	up	0.886589821	-0.173661297	no	down	2.137445666	1.095887747	no	up	0.835687287	-0.258964907	no	down	0.824191346	-0.278948779	no	down
TRINITY_DN10500_c0_g1	tRNA-dihydrouridine(16/17	0.980133747	-0.028949465	no	down	0.719479302	-0.474974911	no	down	1.818456922	0.86271475	no	up	1.32373325	0.404612429	no	up	0.993828216	-0.008931592	no	down	0.984389446	-0.022698905	no	down
TRINITY_DN10501_c0_g1	uncharacterized protein LOC113804221 isoform X1 [Penaeus vannamei]	1.107180375	0.146890277	no	up	0.863849058	-0.211148845	no	down	1.037162193	0.052641523	no	up	0.907242947	-0.140439159	no	down	1.924400463	0.944409052	no	up	0.574943893	-0.79850692	no	down
TRINITY_DN10502_c0_g1	uncharacterized protein LOC113822341 [Penaeus vannamei]	7.034361206	2.814419417	no	up	0.724241987	-0.465456278	no	down	1.096214714	0.132530405	no	up	0.802790075	-0.316905315	no	down	6.15358873	2.621428026	no	up	1.141524183	0.190961423	no	up
TRINITY_DN10503_c0_g1		0.859361873	-0.218662324	no	down	1.845964288	0.884374643	no	up	0.714774346	-0.48444024	no	down	1.335105562	0.416953815	no	up	1.203204821	0.266882252	no	up	0.713656826	-0.486697597	no	down
TRINITY_DN10503_c0_g2		1.59905165	0.67721654	no	up	1.582181034	0.661914683	no	up	0.551652532	-0.858168248	no	down	0.882152472	-0.180900061	no	down	1.463218264	0.549144988	no	up	1.092825191	0.128062645	no	up
TRINITY_DN10503_c0_g3		0.795935493	-0.329276583	no	down	0.725163817	-0.463621154	no	down	1.032763756	0.046510277	no	up	0.75859084	-0.398606145	no	down	0.913045874	-0.131240747	no	down	0.86873112	-0.203018376	no	down
TRINITY_DN10503_c1_g1		0.536970391	-0.897085557	no	down	0.725302073	-0.463346123	no	down	8.841153544	3.144234617	no	up	6.433311087	2.685561453	no	up	0.930445497	-0.104006452	no	down	0.577578933	-0.791909974	no	down
TRINITY_DN10504_c0_g1	casein kinase 1, alpha 1 [Saccoglossus kowalevskii]	2.45095878	1.293346221	no	up	3.497262708	1.806226173	no	up	0.007696578	-7.021567204	yes	down	0.02517725	-5.311735497	yes	down	1	0	no	no change	2.995247045	1.582675	no	up
TRINITY_DN10505_c0_g1	uncharacterized protein LOC113817423 [Penaeus vannamei]	0.794284226	-0.332272742	no	down	0.883976948	-0.177919347	no	down	1.19947606	0.262404364	no	up	1.072912771	0.101532788	no	up	0.98314565	-0.024522931	no	down	0.806394328	-0.310442604	no	down
TRINITY_DN10506_c0_g1	adhesion G protein-coupled receptor A3-like [Penaeus vannamei]	1.045679172	0.064440282	no	up	1.242768262	0.313557303	no	up	1.111041981	0.151913331	no	up	1.397199262	0.482537786	no	up	1.269714606	0.344504259	no	up	0.820905709	-0.284711574	no	down
TRINITY_DN10508_c0_g1	4-hydroxyphenylpyruvate dioxygenase-like protein [Limulus polyphemus]	1.367334716	0.45136645	no	up	0.945440591	-0.08094129	no	down	1.479088731	0.564708603	no	up	1.415179503	0.500985058	no	up	0.951296589	-0.072032889	no	down	1.43339528	0.519436509	no	up
TRINITY_DN10509_c0_g1	protein inturned-like isoform X1 [Penaeus vannamei]	0.618352943	-0.69349756	no	down	0.584782756	-0.774027324	no	down	1.816851548	0.861440544	no	up	1.078440422	0.108946478	no	up	0.92943334	-0.105576698	no	down	0.664579081	-0.589487213	no	down
TRINITY_DN1050_c0_g1	SET and MYND domain-containing protein 4-like [Penaeus vannamei]	0.135364759	-2.885075895	yes	down	0.308456322	-1.696861878	yes	down	2.95705511	1.564161131	yes	up	0.924097795	-0.113882558	no	down	0.09186658	-3.444316065	yes	down	1.47156583	0.557352082	no	up
TRINITY_DN10510_c0_g1	uncharacterized protein LOC113829184 [Penaeus vannamei]	1.428402433	0.514402497	no	up	1.15486572	0.207725115	no	up	0.799205923	-0.32336082	no	down	0.933694172	-0.098978016	no	down	1.396827728	0.482154103	no	up	1.020099914	0.028710464	no	up
TRINITY_DN10511_c0_g1	beta-1,4-glucuronyltransferase 1-like [Penaeus vannamei]	4.710911784	2.236006317	no	up	0.556826883	-0.844699231	no	down	1.889142447	0.917731489	no	up	1.064666875	0.090402094	no	up	5.318745256	2.41108594	no	up	0.882815583	-0.179816	no	down
TRINITY_DN10512_c0_g1		4.605083457	2.203227302	no	up	0.209489898	-2.255047422	no	down	2.258536197	1.175388036	no	up	0.479379094	-1.060761101	no	down	2.279719941	1.188856603	no	up	2.020637069	1.014810219	no	up
TRINITY_DN10512_c0_g2		1.02778569	0.039539471	no	up	0.668290905	-0.581451855	no	down	1.997904421	0.998487567	no	up	1.347352801	0.430127666	no	up	1.225139914	0.292946518	no	up	0.839706363	-0.252043175	no	down
TRINITY_DN10512_c0_g3		0.686609606	-0.542438053	no	down	2.524951371	1.336255603	no	up	0.27391426	-1.868203718	no	down	0.686806814	-0.542023742	no	down	2.830320377	1.500965368	no	up	0.241457236	-2.050160394	no	down
TRINITY_DN10513_c0_g2	Serine proteinase [Penaeus vannamei]	1	0	no	no change	0.064025138	-3.965217729	no	down	0.022563059	-5.46989349	yes	down	0.00145562	-9.424150814	yes	down	1	0	no	no change	1	0	no	no change
TRINITY_DN10514_c0_g1		0.034537131	-4.855707952	yes	down	1	0	no	no change	0.036014685	-4.795270899	yes	down	0.042073406	-4.570947582	yes	down	0.022420195	-5.479057344	yes	down	1	0	no	no change
TRINITY_DN10515_c0_g1		1	0	no	no change	1	0	no	no change	0.41033022	-1.285142686	no	down	0.479379094	-1.060761101	no	down	152.7785413	7.255298112	yes	up	0.008216973	-6.927177205	yes	down
TRINITY_DN10515_c0_g2		1	0	no	no change	1	0	no	no change	1	0	no	no change	1	0	no	no change	43.26054202	5.434979836	yes	up	0.028995865	-5.108009016	yes	down
TRINITY_DN10515_c0_g3		1	0	no	no change	1	0	no	no change	1	0	no	no change	1	0	no	no change	228.5222893	7.836191078	yes	up	0.005496316	-7.507319448	yes	down
TRINITY_DN10515_c0_g5		1	0	no	no change	1	0	no	no change	1	0	no	no change	1	0	no	no change	89.2206357	6.479305522	yes	up	0.01409007	-6.149177451	yes	down
TRINITY_DN10516_c0_g1	bone morphogenetic protein 10-like [Penaeus vannamei]	0.646083649	-0.63020713	no	down	1.088509271	0.122353695	no	up	0.779896879	-0.358644717	no	down	0.859132666	-0.219047167	no	down	0.419220502	-1.254218821	no	down	1	0	no	no change
TRINITY_DN10517_c0_g1		0.701367815	-0.511756866	no	down	1	0	no	no change	1	0	no	no change	1	0	no	no change	0.37842628	-1.401915815	no	down	1.848049748	0.886003594	no	up
TRINITY_DN10517_c0_g2		0.441452779	-1.179668971	no	down	1	0	no	no change	1	0	no	no change	1	0	no	no change	1.914314027	0.936827511	no	up	0.230621169	-2.116403149	no	down
TRINITY_DN10517_c1_g1		0.619632403	-0.690515505	no	down	1.166507468	0.222195543	no	up	10.01379164	3.323916437	yes	up	11.83372413	3.564832263	yes	up	1.213425047	0.279084996	no	up	0.508729616	-0.975029011	no	down
TRINITY_DN10518_c0_g1	unnamed protein product [Callosobruchus maculatus]	1.793778744	0.84300195	no	up	1.001004994	0.001449172	no	up	1.168339176	0.224459158	no	up	1.184273339	0.244002103	no	up	2.088727929	1.062624584	no	up	0.858358006	-0.220348598	no	down
TRINITY_DN10519_c0_g1		0.357839312	-1.482616206	yes	down	2.070164283	1.049745261	no	up	0.441431451	-1.179738674	no	down	0.924717376	-0.112915597	no	down	0.575111193	-0.798087179	no	down	0.620392767	-0.688746228	no	down
TRINITY_DN1051_c0_g1		1	0	no	no change	1.532538841	0.615923638	no	up	0.567408967	-0.817539145	no	down	0.881049256	-0.182705418	no	down	2.922158094	1.547034233	no	up	0.429913649	-1.217881181	no	down
TRINITY_DN10520_c0_g1		1.056047693	0.078674991	no	up	0.430855969	-1.214722423	no	down	1.640229525	0.713897712	no	up	0.724123561	-0.465692201	no	down	0.66984241	-0.578106375	no	down	1.573172962	0.653677296	no	up
TRINITY_DN10520_c0_g2		0.835132179	-0.259923539	no	down	1.313413959	0.393321693	no	up	0.793305458	-0.33405162	no	down	1.049579997	0.06981213	no	up	0.491693523	-1.024168743	no	down	1.695841569	0.762001395	no	up
TRINITY_DN10520_c1_g2	LOW QUALITY PROTEIN: major facilitator superfamily domain-containing protein 10-like [Penaeus vannamei]	0.960089682	-0.058758921	no	down	1.095252217	0.131263135	no	up	1.361672616	0.445379881	no	up	1.508476785	0.593092494	no	up	0.760544047	-0.39489629	no	down	1.259221568	0.332532157	no	up
TRINITY_DN10520_c1_g3		0.441452779	-1.179668971	no	down	2.585292972	1.37032778	no	up	1.46364869	0.549569314	no	up	3.832031042	1.938109248	no	up	0.286805229	-1.801856769	no	down	1.53782818	0.620894322	no	up
TRINITY_DN10521_c0_g1	uncharacterized protein LOC113814740 [Penaeus vannamei]	1.174145842	0.231611619	no	up	1.295867033	0.373917693	no	up	0.873215582	-0.195590221	no	down	1.145352305	0.195791432	no	up	1.832884082	0.874115548	no	up	0.640827732	-0.641991512	no	down
TRINITY_DN10522_c0_g1		0.646083649	-0.63020713	no	down	0.315507682	-1.664252963	no	down	0.768765858	-0.379383829	no	down	0.245383921	-2.026887379	no	down	0.419220502	-1.254218821	no	down	1	0	no	no change
TRINITY_DN10522_c0_g2		0.88015086	-0.184177269	no	down	1.182103746	0.241356658	no	up	0.946135494	-0.079881291	no	down	1.131665274	0.178447298	no	up	1.49467062	0.579827593	no	up	0.585596083	-0.772022191	no	down
TRINITY_DN10522_c0_g3		0.51834524	-0.94801478	no	down	0.852441813	-0.230326734	no	down	1.033320704	0.047288082	no	up	0.89276855	-0.163641889	no	down	0.640317669	-0.643140274	no	down	0.808117117	-0.307363703	no	down
TRINITY_DN10522_c0_g4		1	0	no	no change	0.310091724	-1.689233074	no	down	5.801372335	2.536394215	no	up	1.818554611	0.86279225	no	up	5.768216722	2.52812537	no	up	0.218247238	-2.195964699	no	down
TRINITY_DN10522_c1_g2		1	0	no	no change	2.70472896	1.435484029	no	up	1.472189302	0.557963193	no	up	4.037200109	2.013355098	no	up	1.590339226	0.669334531	no	up	0.78956046	-0.340878352	no	down
TRINITY_DN10523_c0_g1	hypothetical protein C7M84_020862 [Penaeus vannamei]	0.958882376	-0.060574241	no	down	1	0	no	no change	1	0	no	no change	1	0	no	no change	2.451812743	1.293848798	yes	up	0.390564052	-1.356368925	yes	down
TRINITY_DN10524_c0_g1		0.320737598	-1.640534615	no	down	0.708278313	-0.497611726	no	down	0.577128391	-0.793035791	no	down	0.414045708	-1.272138055	no	down	0.348605661	-1.520332098	no	down	0.900393556	-0.151372363	no	down
TRINITY_DN10525_c0_g1		1.787517321	0.837957221	no	up	1.425830871	0.511802863	no	up	0.497608566	-1.006916774	yes	down	0.719015171	-0.475905884	no	down	2.584486094	1.36987744	no	up	0.688249056	-0.538997369	no	down
TRINITY_DN10525_c3_g1		1	0	no	no change	0.541375497	-0.885298503	no	down	4.474961102	2.161875142	no	up	2.423630703	1.277169887	no	up	1.590339226	0.669334531	no	up	0.78956046	-0.340878352	no	down
TRINITY_DN10525_c5_g1		1	0	no	no change	0.757526874	-0.400631025	no	down	0.459706029	-1.121216508	no	down	0.353156954	-1.501618591	no	down	1	0	no	no change	1	0	no	no change
TRINITY_DN10526_c0_g1	transcriptional protein SWT1-like [Penaeus vannamei]	0.97051827	-0.043172723	no	down	0.897911319	-0.155355129	no	down	1.110134954	0.150735069	no	up	1.008280353	0.011896837	no	up	1.237630517	0.307580676	no	up	0.783073283	-0.352780768	no	down
TRINITY_DN10527_c0_g1		0.043293413	-4.529708667	yes	down	1	0	no	no change	1	0	no	no change	1	0	no	no change	0.403018365	-1.311082514	no	down	0.10789905	-3.212245926	no	down
TRINITY_DN10528_c0_g1		0.581483533	-0.782189759	no	down	1.038022594	0.053837847	no	up	0.889386566	-0.169117481	no	down	0.934676886	-0.097460378	no	down	0.748361232	-0.418193272	no	down	0.776456973	-0.365022114	no	down
TRINITY_DN10528_c0_g2	uncharacterized protein LOC113827007 isoform X2 [Penaeus vannamei]	0.699543946	-0.515513404	no	down	0.877874631	-0.187913172	no	down	1.075671955	0.10523817	no	up	0.955573465	-0.065561302	no	down	1.11439792	0.15626447	no	up	0.626434246	-0.67476501	no	down
TRINITY_DN10529_c0_g1		0.369499967	-1.43635386	no	down	1.278948797	0.354958507	no	up	0.974029276	-0.03796296	no	down	1.263225609	0.337112324	no	up	0.262341165	-1.930483888	no	down	1.400381339	0.485819743	no	up
TRINITY_DN1052_c0_g1	uncharacterized protein LOC113811249 isoform X1 [Penaeus vannamei]	0.697058211	-0.520648955	no	down	1.203788294	0.267581692	no	up	0.840502134	-0.250676612	no	down	1.023840176	0.033990525	no	up	0.789570959	-0.340859168	no	down	0.880699921	-0.183277558	no	down
TRINITY_DN10530_c0_g1		1.424334023	0.510287514	no	up	0.772902458	-0.371641741	no	down	1.419838466	0.505726804	no	up	1.109743768	0.150226606	no	up	2.482718961	1.31192096	no	up	0.575998379	-0.795863344	no	down
TRINITY_DN10530_c1_g1	hypothetical protein L798_02483 [Zootermopsis nevadensis]	1	0	no	no change	0.315369742	-1.664883849	no	down	2.457722005	1.29732174	no	up	0.775165783	-0.367423206	no	down	1.590339226	0.669334531	no	up	0.78956046	-0.340878352	no	down
TRINITY_DN10530_c1_g2		1	0	no	no change	1.681822012	0.750025033	no	up	2.230972925	1.157673005	no	up	3.824744774	1.93536348	no	up	1.590339226	0.669334531	no	up	0.78956046	-0.340878352	no	down
TRINITY_DN10530_c1_g3		1	0	no	no change	0.966506258	-0.049149022	no	down	0.699238003	-0.5161445	no	down	0.688425831	-0.538626864	no	down	1	0	no	no change	1	0	no	no change
TRINITY_DN10530_c1_g4	Tigger transposable element-derived protein 1 [Araneus ventricosus]	1	0	no	no change	0.853279219	-0.228910183	no	down	1.316883673	0.397127911	no	up	1.137158529	0.185433391	no	up	1.590339226	0.669334531	no	up	0.78956046	-0.340878352	no	down
TRINITY_DN10531_c0_g2		1	0	no	no change	1.376172044	0.460660842	no	up	5.527082016	2.466518021	no	up	7.69676482	2.944252165	no	up	1	0	no	no change	1	0	no	no change
TRINITY_DN10531_c1_g1		2.830045202	1.500825096	no	up	2.048611171	1.034646185	no	up	8.732380119	3.126374932	no	up	18.03162634	4.172457619	no	up	0.82573401	-0.276250967	no	down	3.419679863	1.773861272	no	up
TRINITY_DN10531_c1_g2		1	0	no	no change	5.945461947	2.571788908	no	up	1.556613383	0.638410666	no	up	9.358637902	3.226298569	no	up	1	0	no	no change	1	0	no	no change
TRINITY_DN10531_c1_g3	ADAM metalloprotease, partial [Penaeus japonicus]	12.13170366	3.600710258	yes	up	3.851947353	1.945587985	yes	up	3.13141979	1.646816925	yes	up	12.2277113	3.61208249	yes	up	5.237176293	2.388789169	no	up	2.319666133	1.213917175	no	up
TRINITY_DN10532_c0_g1		1.189702895	0.250601333	no	up	1.528489329	0.61210648	no	up	0.467032145	-1.098406243	no	down	0.726103431	-0.461753026	no	down	1.674007764	0.743306219	no	up	0.702896212	-0.508616414	no	down
TRINITY_DN10532_c1_g1	uncharacterized protein K02A2.6-like [Dendronephthya gigantea]	0.347687444	-1.524137127	no	down	2.034019204	1.024333301	no	up	0.350197249	-1.513760344	no	down	0.716458322	-0.481045313	no	down	0.837606627	-0.255655238	no	down	0.412962371	-1.275917765	no	down
TRINITY_DN10532_c1_g2		1	0	no	no change	0.275243872	-1.861217649	no	down	5.940979962	2.570700923	no	up	1.612059077	0.688904615	no	up	1.590339226	0.669334531	no	up	0.78956046	-0.340878352	no	down
TRINITY_DN10533_c0_g1		0.265249918	-1.914575787	no	down	1.588094734	0.667296975	no	up	0.198573639	-2.332253983	yes	down	0.320612517	-1.641097346	yes	down	0.803720082	-0.315234964	no	down	0.330516332	-1.597206532	no	down
TRINITY_DN10533_c0_g2		1	0	no	no change	0.730255379	-0.453527016	no	down	0.202879959	-2.301301738	no	down	0.145405764	-2.781843632	no	down	1	0	no	no change	1	0	no	no change
TRINITY_DN10533_c1_g1		0.887856598	-0.171601417	no	down	2.095528291	1.067313999	yes	up	0.611112809	-0.710489374	no	down	1.294134988	0.371988109	no	up	0.964276799	-0.052480758	no	down	0.919328716	-0.12134729	no	down
TRINITY_DN10534_c0_g1	blastula protease 10-like [Penaeus vannamei]	0.376687651	-1.408559358	yes	down	1	0	no	no change	0.013620912	-6.198032845	yes	down	0.015916783	-5.973307392	yes	down	0.706214182	-0.501822302	no	down	0.532322944	-0.909626344	no	down
TRINITY_DN10534_c0_g3		1	0	no	no change	1	0	no	no change	1	0	no	no change	1	0	no	no change	11.80401077	3.561205237	no	up	0.106389109	-3.232577625	no	down
TRINITY_DN10535_c0_g1	Elongation factor Tu GTP-binding domain-containing protein 1 [Penaeus vannamei]	0.915008334	-0.128143211	no	down	0.930045718	-0.104626459	no	down	1.123979579	0.168615824	no	up	1.057392516	0.08051102	no	up	0.798528053	-0.324585004	no	down	1.143067577	0.192910697	no	up
TRINITY_DN10535_c0_g2		0.228548999	-2.129424596	no	down	0.657308854	-0.605356676	no	down	1.264547505	0.338621235	no	up	0.840805024	-0.250156806	no	down	0.536142797	-0.899310793	no	down	0.427130165	-1.227252306	no	down
TRINITY_DN10535_c0_g3		0.239578074	-2.061432214	no	down	0.312849211	-1.676460627	no	down	5.196303703	2.377485753	no	up	1.621283567	0.697136445	no	up	0.301193173	-1.731239026	no	down	0.78956046	-0.340878352	no	down
TRINITY_DN10535_c1_g1		0.646083649	-0.63020713	no	down	0.592938467	-0.7540457	no	down	0.165347078	-2.596430548	no	down	0.099003073	-3.336382881	no	down	0.419220502	-1.254218821	no	down	1	0	no	no change
TRINITY_DN10536_c0_g1		1.503045591	0.587888771	no	up	1.725147492	0.786719711	no	up	0.874595015	-0.19331297	no	down	1.527803273	0.611458787	no	up	1.837397026	0.877663399	no	up	0.81536336	-0.294484967	no	down
TRINITY_DN10537_c0_g1		0.511676687	-0.966695591	no	down	1.144179572	0.194313492	no	up	0.862795771	-0.212908989	no	down	0.998668254	-0.001922584	no	down	0.642286291	-0.638711592	no	down	0.795434442	-0.330185064	no	down
TRINITY_DN10538_c0_g1		0.646083649	-0.63020713	no	down	0.241586505	-2.049388225	no	down	0.96766769	-0.047416403	no	down	0.236584444	-2.079572877	no	down	0.81652139	-0.292437414	no	down	0.78956046	-0.340878352	no	down
TRINITY_DN10539_c0_g1	netrin-1-like [Centruroides sculpturatus]	0.686695346	-0.54225791	no	down	0.93880127	-0.091108301	no	down	0.729264692	-0.455485548	no	down	0.693910946	-0.52717757	no	down	0.846343844	-0.240684189	no	down	0.80490595	-0.313107875	no	down
TRINITY_DN10539_c0_g2		1	0	no	no change	0.592938467	-0.7540457	no	down	1.556613383	0.638410666	no	up	1	0	no	no change	1	0	no	no change	1	0	no	no change
TRINITY_DN1053_c0_g1	myosin heavy chain, non-muscle-like [Penaeus vannamei]	1.001031812	0.001487822	no	up	1.710306488	0.77425488	no	up	0.846012807	-0.241248591	no	down	1.46372262	0.549642185	no	up	1.097027372	0.133599523	no	up	0.910892424	-0.134647413	no	down
TRINITY_DN1053_c0_g2	myosin heavy chain, non-muscle-like [Penaeus vannamei]	0.664192727	-0.59032617	no	down	0.964232603	-0.052546883	no	down	1.00732847	0.010534195	no	up	0.982345543	-0.025697508	no	down	0.617942039	-0.69445657	no	down	1.074025953	0.103028856	no	up
TRINITY_DN10540_c0_g1		0.646083649	-0.63020713	no	down	1	0	no	no change	1	0	no	no change	1	0	no	no change	3.022021104	1.595513735	no	up	0.213615256	-2.226913408	no	down
TRINITY_DN10541_c0_g1	uncharacterized protein LOC113816461 [Penaeus vannamei]	1	0	no	no change	1.305367342	0.384455852	no	up	0.27369193	-1.869375199	yes	down	0.363984064	-1.458052808	yes	down	1.590339226	0.669334531	no	up	0.78956046	-0.340878352	no	down
TRINITY_DN10543_c0_g1		0.479500333	-1.060396277	no	down	2.249349203	1.169507651	no	up	1	0	no	no change	1.818554611	0.86279225	no	up	0.442544145	-1.176106718	no	down	1.081725304	0.113334185	no	up
TRINITY_DN10543_c0_g2		0.646083649	-0.63020713	no	down	1.07618777	0.105929818	no	up	0.387762154	-1.366756093	no	down	0.42769431	-1.225348081	no	down	2.324995002	1.217227615	no	up	0.276265291	-1.855873776	no	down
TRINITY_DN10543_c0_g3		1	0	no	no change	2.232680679	1.15877693	no	up	0.891135587	-0.166283139	no	down	1.985915493	0.989804233	no	up	1	0	no	no change	1	0	no	no change
TRINITY_DN10544_c0_g1		0.659301462	-0.600989815	no	down	1.034242997	0.048575188	no	up	0.744857147	-0.424964332	no	down	0.780306347	-0.357887459	no	down	1.833142888	0.874319244	no	up	0.359699047	-1.475137759	yes	down
TRINITY_DN10545_c0_g1		1	0	no	no change	3.858300646	1.947965565	no	up	0.41033022	-1.285142686	no	down	1.62185108	0.697641356	no	up	1	0	no	no change	1	0	no	no change
TRINITY_DN10545_c0_g2		0.099705098	-3.326188921	no	down	5.220919349	2.384303873	no	up	0.126930121	-2.977893628	no	down	0.672221391	-0.572991644	no	down	0.710313967	-0.49347124	no	down	0.139478786	-2.84188238	no	down
TRINITY_DN10546_c0_g1		4.179934663	2.063480392	yes	up	1	0	no	no change	1	0	no	no change	1	0	no	no change	5.163048495	2.368223149	yes	up	0.810531947	-0.303059044	no	down
TRINITY_DN10547_c0_g1		0.263358588	-1.924899587	no	down	1	0	no	no change	1	0	no	no change	1	0	no	no change	1.128464761	0.174361368	no	up	0.233846054	-2.096369011	no	down
TRINITY_DN10548_c0_g1	uncharacterized protein LOC113806634 isoform X2 [Penaeus vannamei]	1.141270009	0.190640154	no	up	0.683379559	-0.549240999	no	down	1.677874797	0.746635066	no	up	1.159588041	0.21361236	no	up	1.298225913	0.376541458	no	up	0.876628516	-0.189962486	no	down
TRINITY_DN10548_c0_g2		1.014877659	0.021305825	no	up	1.396873235	0.482201103	no	up	0.920421752	-0.119633016	no	down	1.296936676	0.37510804	no	up	1.012196656	0.017489613	no	up	0.999776692	-0.000322201	no	down
TRINITY_DN10548_c1_g1		0.208586445	-2.261282691	no	down	1.724365282	0.786065421	no	up	0.37786173	-1.404069687	no	down	0.660481293	-0.598410394	no	down	0.270169228	-1.888064731	no	down	0.770757718	-0.375650665	no	down
TRINITY_DN10548_c2_g1		1.845998421	0.884401319	no	up	0.970173174	-0.043685806	no	down	1.187477564	0.247900256	no	up	1.164364689	0.219542994	no	up	3.211339513	1.6831752	no	up	0.5784025	-0.789854306	no	down
TRINITY_DN10549_c0_g1	myb-related protein B-like isoform X5 [Penaeus vannamei]	0.539143267	-0.891259403	no	down	0.771776953	-0.373744133	no	down	1.823591996	0.866782982	no	up	1.423037059	0.508973233	no	up	0.482216714	-1.052246437	yes	down	1.114741091	0.15670867	no	up
TRINITY_DN1054_c0_g1	excitatory amino acid transporter 3-like isoform X2 [Penaeus vannamei]	0.47398018	-1.077101363	yes	down	2.249165716	1.169389961	yes	up	0.667586288	-0.582973773	no	down	1.518598975	0.602740939	no	up	0.755908169	-0.403717114	no	down	0.625675169	-0.676514246	no	down
TRINITY_DN1054_c0_g2	dynamin-binding protein-like [Penaeus vannamei]	0.998514875	-0.002144174	no	down	0.667968559	-0.582147897	no	down	0.957058182	-0.063321462	no	down	0.6473644	-0.627350064	no	down	0.998034553	-0.002838331	no	down	0.99937194	-0.000906384	no	down
TRINITY_DN1054_c2_g1		2.589771529	1.372824828	no	up	0.955924026	-0.065032133	no	down	1.558322553	0.639993884	no	up	1.509330588	0.593908833	no	up	0.451393926	-1.147541089	no	down	5.763531792	2.526953141	no	up
TRINITY_DN10550_c0_g1	required for meiotic nuclear division protein 1 homolog isoform X2 [Penaeus vannamei]	1.107679062	0.147539937	no	up	0.977670467	-0.032579822	no	down	0.898943448	-0.153697735	no	down	0.88903534	-0.169687327	no	down	0.854552273	-0.22675935	no	down	1.293964302	0.371797817	no	up
TRINITY_DN10551_c0_g1		1.533296199	0.616636421	no	up	1.005687005	0.008181372	no	up	0.445648422	-1.166022099	no	down	0.45087162	-1.149211391	no	down	1.006671631	0.009593163	no	up	1.518614257	0.602755458	no	up
TRINITY_DN10552_c0_g1		2.451565167	1.293703112	yes	up	1	0	no	no change	1	0	no	no change	1	0	no	no change	0.791870526	-0.336663533	no	down	3.086451641	1.625949187	yes	up
TRINITY_DN10553_c0_g1		3.059069746	1.613093	no	up	11.55008189	3.529831175	no	up	1	0	no	no change	9.371911214	3.228343287	no	up	0.802670361	-0.317120468	no	down	3.80909728	1.929449133	no	up
TRINITY_DN10554_c0_g1	Protein transport protein SecG/Sec61-beta/Sbh [Trinorchestia longiramus]	3.440524932	1.782628698	yes	up	0.980512192	-0.028392525	no	down	1.199487589	0.26241823	no	up	1.189294164	0.250105601	no	up	1.412648165	0.498402192	no	up	2.429987329	1.280948791	yes	up
TRINITY_DN10555_c0_g1		3.443934663	1.784057773	no	up	2.012437952	1.008944303	no	up	0.82881118	-0.270884631	no	down	1.685880555	0.753502324	no	up	2.128325438	1.089718768	no	up	1.589285599	0.668378404	no	up
TRINITY_DN10555_c0_g2	protein tramtrack, beta isoform-like [Penaeus vannamei]	2.177940422	1.122964489	no	up	1.883760714	0.913615718	no	up	0.77689801	-0.364202878	no	down	1.484411005	0.569890602	no	up	1.648961487	0.721557704	no	up	1.323719902	0.404597881	no	up
TRINITY_DN10556_c0_g1	protein Wnt-7b-like [Penaeus vannamei]	1	0	no	no change	1.084559779	0.117109574	no	up	0.768614424	-0.379668044	no	down	0.842937136	-0.246503053	no	down	1	0	no	no change	1	0	no	no change
TRINITY_DN10557_c0_g1	PREDICTED: soluble guanylate cyclase 88E-like [Hyalella azteca]	1.806069638	0.852853521	no	up	5.086193417	2.346586326	yes	up	0.051340044	-4.283771657	yes	down	0.263619279	-1.923472216	yes	down	2.443097251	1.288711293	no	up	0.747257958	-0.420321739	no	down
TRINITY_DN10557_c0_g2		4.960936679	2.310612543	no	up	1.018942324	0.027072392	no	up	0.16407477	-2.607574683	yes	down	0.169974183	-2.556612458	yes	down	1.187628784	0.248083965	no	up	4.134310317	2.04764668	no	up
TRINITY_DN10558_c0_g1		4.709557423	2.23559149	no	up	0.601766332	-0.732724704	no	down	5.726525507	2.517660069	no	up	3.536228948	1.822211683	no	up	5.182568291	2.373667222	no	up	0.900805098	-0.150713103	no	down
TRINITY_DN1055_c0_g1	PREDICTED: uncharacterized protein LOC108678015 [Hyalella azteca]	0.622735335	-0.683308952	no	down	2.272916417	1.184544632	yes	up	0.58806164	-0.76596071	no	down	1.35370289	0.436911131	no	up	0.903801674	-0.145921866	no	down	0.687804342	-0.539929872	no	down
TRINITY_DN10560_c0_g1	uncharacterized protein LOC113806590 [Penaeus vannamei]	3.235860101	1.694149236	no	up	3.427824055	1.77729306	no	up	1.375335922	0.459784036	no	up	4.727305701	2.241018163	no	up	0.816521453	-0.292437303	no	down	3.952429203	1.982739621	no	up
TRINITY_DN10560_c0_g4	uncharacterized protein LOC113806590 [Penaeus vannamei]	2.45095878	1.293346221	no	up	5.654378277	2.499368402	no	up	0.645329378	-0.631892391	no	down	3.700359117	1.88766529	no	up	5.919034458	2.565361856	no	up	0.412933149	-1.276019855	no	down
TRINITY_DN10560_c0_g5	uncharacterized protein LOC113806590 [Penaeus vannamei]	4.43031	2.147407651	no	up	3.335303249	1.737817939	no	up	1.215923212	0.282052123	no	up	4.155200213	2.054917993	no	up	20.42264648	4.352097926	no	up	0.219920841	-2.184943763	no	down
TRINITY_DN10561_c0_g1	protein Spindly-like [Penaeus vannamei]	1.566563659	0.647603397	no	up	0.568688451	-0.814289588	no	down	1.229155802	0.297667797	no	up	0.70725351	-0.499700663	no	down	1.652067566	0.724272691	no	up	0.948064237	-0.076943281	no	down
TRINITY_DN10561_c0_g2		0.698148925	-0.518393279	no	down	8.7291806	3.125846236	no	up	0.149735336	-2.739513374	no	down	1.307636892	0.386961985	no	up	0.232357182	-2.10558386	no	down	2.995247045	1.582675	no	up
TRINITY_DN10562_c0_g1	putative sarcosine dehydrogenase, mitochondrial isoform 1 [Penaeus vannamei]	1	0	no	no change	0.178233138	-2.488162502	no	down	1.840846303	0.880369177	no	up	0.32979084	-1.600376766	no	down	1	0	no	no change	1	0	no	no change
TRINITY_DN10563_c0_g1		1	0	no	no change	0.877126487	-0.189143193	no	down	1.024004742	0.034222397	no	up	0.908887067	-0.13782705	no	down	1	0	no	no change	1	0	no	no change
TRINITY_DN10564_c0_g1	hypothetical protein TCAL_03960 [Tigriopus californicus]	1.858855942	0.894414968	no	up	1.593972807	0.672627018	no	up	0.79198275	-0.336459086	no	down	1.277241004	0.353030774	no	up	0.90986363	-0.136277764	no	down	2.038188885	1.027287756	yes	up
TRINITY_DN10565_c0_g1		1	0	no	no change	0.681443511	-0.553334027	no	down	0.886004006	-0.174614873	no	down	0.609308001	-0.71475641	no	down	2.997215994	1.583623055	no	up	0.418240339	-1.257595879	no	down
TRINITY_DN10565_c0_g3		0.654101951	-0.612412577	no	down	1.929424933	0.948170915	no	up	1.882047827	0.912303291	no	up	3.690815978	1.883939807	no	up	3.662613691	1.872873543	no	up	0.179940978	-2.474404324	no	down
TRINITY_DN10565_c0_g4		0.622847981	-0.683048007	no	down	1.529498232	0.61305844	no	up	0.887559272	-0.172084627	no	down	1.371504846	0.45575972	no	up	1.37724017	0.461780166	no	up	0.450977785	-1.148871725	no	down
TRINITY_DN10565_c1_g1		1	0	no	no change	0.589565514	-0.762275956	no	down	2.643833441	1.402631291	no	up	1.581515416	0.661307619	no	up	4.365597672	2.126179179	no	up	0.288213656	-1.794789403	no	down
TRINITY_DN10565_c2_g1		5.652142377	2.498797808	no	up	0.544214255	-0.877753349	no	down	2.184802131	1.127502626	no	up	1.181382294	0.240475895	no	up	3.257993803	1.70398386	no	up	1.733277833	0.793502927	no	up
TRINITY_DN10565_c3_g1		2.45095878	1.293346221	no	up	0.416647081	-1.263102223	no	down	2.218197268	1.149387672	no	up	0.933693637	-0.098978843	no	down	2.847083526	1.509484818	no	up	0.860116205	-0.217396508	no	down
TRINITY_DN10568_c0_g1		1.653327713	0.725372716	no	up	0.410467065	-1.284661627	no	down	5.875430271	2.554694507	yes	up	2.470731657	1.30493833	no	up	0.9955355	-0.006455333	no	down	1.658101471	0.729532298	no	up
TRINITY_DN10569_c0_g1	D-aminoacyl-tRNA deacylase 2-like [Penaeus vannamei]	1.606934752	0.684311351	no	up	0.690128129	-0.535063858	no	down	1.692789262	0.759402381	no	up	1.181866355	0.241066905	no	up	1.131584625	0.17834448	no	up	1.415156608	0.500961717	no	up
TRINITY_DN1056_c0_g1	LOW QUALITY PROTEIN: uncharacterized protein LOC113806100 [Penaeus vannamei]	3.765372957	1.91279277	yes	up	1.502280286	0.587154007	no	up	0.612994446	-0.706054093	no	down	0.932448446	-0.100904133	no	down	3.962545742	1.986427589	yes	up	0.950164517	-0.073750764	no	down
TRINITY_DN1056_c0_g2	mitochondrial import inner membrane translocase subunit Tim29-like [Penaeus vannamei]	1.475458295	0.561163142	no	up	1.240940598	0.311434057	no	up	0.745237996	-0.424226863	no	down	0.935350204	-0.096421471	no	down	1.372396646	0.456697505	no	up	1.072234578	0.100620566	no	up
TRINITY_DN10570_c0_g1		1.34332674	0.425810257	no	up	1.04855153	0.068397763	no	up	0.839505937	-0.252387567	no	down	0.890501758	-0.167309635	no	down	1.916962259	0.938821933	no	up	0.700051759	-0.514466502	no	down
TRINITY_DN10570_c0_g3		0.665957781	-0.586497376	no	down	1.17215946	0.229168847	no	up	0.692057971	-0.531035203	no	down	0.820346049	-0.285695481	no	down	1.450928362	0.53697629	no	up	0.458062178	-1.126384651	no	down
TRINITY_DN10571_c0_g1		1	0	no	no change	1.289625076	0.366951701	no	up	0.593332938	-0.753086222	no	down	0.772676439	-0.372063688	no	down	1	0	no	no change	1	0	no	no change
TRINITY_DN10572_c0_g3	uncharacterized protein LOC113811415 [Penaeus vannamei]	0.898748296	-0.154010965	no	down	1.382369283	0.467143065	no	up	0.857680546	-0.221487697	no	down	1.200250812	0.263335912	no	up	1.127124984	0.172647502	no	up	0.795715653	-0.329675115	no	down
TRINITY_DN10573_c0_g1		1	0	no	no change	1.650987921	0.723329565	no	up	0.740036987	-0.434330716	no	down	1.234408537	0.303819945	no	up	1	0	no	no change	1	0	no	no change
TRINITY_DN10574_c1_g1		0.775952244	-0.365960231	no	down	1.092489644	0.127619604	no	up	1.013562239	0.019434682	no	up	1.118441789	0.161490171	no	up	1.751959936	0.808969784	no	up	0.439653671	-1.185560581	no	down
TRINITY_DN10575_c0_g1	uncharacterized protein LOC113810645 isoform X1 [Penaeus vannamei]	0.520136186	-0.943038684	no	down	5.020657554	2.327876326	yes	up	0.50303793	-0.991260909	no	down	2.550678372	1.350880993	yes	up	0.709478172	-0.495169796	no	down	0.731328125	-0.451409249	no	down
TRINITY_DN10575_c1_g1		0.06312595	-3.985623001	no	down	8.128739583	3.02303167	yes	up	0.307644472	-1.700664025	no	down	2.523463534	1.335405239	yes	up	0.367570551	-1.443906908	no	down	0.172476404	-2.535529089	no	down
TRINITY_DN10576_c0_g1		0.646083649	-0.63020713	no	down	0.080083295	-3.642354852	no	down	5.917363554	2.564954535	no	up	0.479379094	-1.060761101	no	down	0.419220502	-1.254218821	no	down	1	0	no	no change
TRINITY_DN10577_c0_g1		4.851951513	2.278565133	no	up	2.15628856	1.108550256	no	up	0.760698913	-0.394602551	no	down	1.664905259	0.735440083	no	up	2.997215994	1.583623055	no	up	1.599464132	0.67758864	no	up
TRINITY_DN10579_c1_g1		2.45095878	1.293346221	no	up	8.921058044	3.157214825	no	up	0.071016657	-3.815698733	no	down	0.653148983	-0.614515988	no	down	1	0	no	no change	2.995247045	1.582675	no	up
TRINITY_DN10579_c1_g3		1	0	no	no change	1.052929326	0.074408605	no	up	0.31074576	-1.686193388	no	down	0.338861078	-1.56123416	no	down	4.365597672	2.126179179	no	up	0.288213656	-1.794789403	no	down
TRINITY_DN10579_c2_g1		2.233533273	1.159327747	no	up	1.98698018	0.990577482	no	up	0.508459978	-0.975793874	no	down	1.025256997	0.035985589	no	up	1.630701932	0.705493103	no	up	1.364387326	0.448253259	no	up
TRINITY_DN1057_c0_g1	tubulin-specific chaperone cofactor E-like protein [Penaeus vannamei]	0.954726018	-0.06684132	no	down	0.947585848	-0.077671442	no	down	1.1263048	0.171597301	no	up	1.080644917	0.111892554	no	up	1.182990181	0.242438099	no	up	0.805649227	-0.311776256	no	down
TRINITY_DN1057_c0_g3		0.49195013	-1.023416022	yes	down	0.987659973	-0.017913652	no	down	0.920989392	-0.118743555	no	down	0.92078117	-0.119069764	no	down	0.54665635	-0.871293913	no	down	0.897698924	-0.155696428	no	down
TRINITY_DN10580_c0_g1		0.646083649	-0.63020713	no	down	3.641923352	1.86470056	no	up	0.185613857	-2.429623677	no	down	0.675770496	-0.56539473	no	down	0.419220502	-1.254218821	no	down	1	0	no	no change
TRINITY_DN10581_c0_g1		0.654249541	-0.612087087	no	down	1	0	no	no change	1	0	no	no change	1	0	no	no change	0.605633327	-0.723483499	no	down	1.076551526	0.106417372	no	up
TRINITY_DN10581_c0_g2		0.541437309	-0.88513379	no	down	1	0	no	no change	1	0	no	no change	1	0	no	no change	0.641372819	-0.640764881	no	down	0.840625882	-0.250464218	no	down
TRINITY_DN10582_c0_g1		1	0	no	no change	0.630617862	-0.66516206	no	down	0.236949185	-2.077350396	no	down	0.150514779	-2.732022944	no	down	1	0	no	no change	1	0	no	no change
TRINITY_DN10583_c0_g1	uncharacterized protein LOC113802628 [Penaeus vannamei]	1.212697338	0.278219531	no	up	1	0	no	no change	1	0	no	no change	1	0	no	no change	1.289143878	0.366413288	no	up	0.938568104	-0.091466662	no	down
TRINITY_DN10584_c0_g1		2.338021418	1.225288146	yes	up	0.492765517	-1.021026792	yes	down	1.718557333	0.781197983	no	up	0.85645049	-0.223558246	no	down	2.555888674	1.353824999	yes	up	0.914483618	-0.128970769	no	down
TRINITY_DN10587_c0_g1	uncharacterized protein LOC113805187 [Penaeus vannamei]	1.872743971	0.905153677	no	up	1	0	no	no change	1	0	no	no change	1	0	no	no change	2.806273933	1.488655844	yes	up	0.667102642	-0.584019341	no	down
TRINITY_DN10588_c0_g1		0.73582524	-0.442564931	no	down	0.744137916	-0.426358064	no	down	1.50368539	0.588502749	no	up	1.131699764	0.178491267	no	up	0.91272773	-0.131743532	no	down	0.80443583	-0.313950754	no	down
TRINITY_DN10588_c0_g2		0.427515286	-1.225952089	no	down	0.201847576	-2.308661832	no	down	1.286129323	0.363035716	no	up	0.264667926	-1.917744724	no	down	0.411072504	-1.282535219	no	down	1.044985579	0.063483033	no	up
TRINITY_DN10588_c0_g3		0.353176376	-1.50153925	no	down	0.420650132	-1.249307297	no	down	1.133433428	0.180699657	no	up	0.479249058	-1.061152498	no	down	0.445340528	-1.167019185	no	down	0.78956046	-0.340878352	no	down
TRINITY_DN10589_c0_g1		1	0	no	no change	3.665203333	1.873893236	no	up	0.114136932	-3.131162409	yes	down	0.429247449	-1.220118535	no	down	1	0	no	no change	1	0	no	no change
TRINITY_DN1058_c0_g1	probable serine racemase [Penaeus vannamei]	1.169537833	0.225938532	no	up	0.79695522	-0.327429431	no	down	1.281957004	0.358347876	no	up	1.033746902	0.047883007	no	up	0.956994956	-0.063416775	no	down	1.219260465	0.286006355	no	up
TRINITY_DN10590_c0_g1		0.817150358	-0.291326531	no	down	2.060873781	1.043256149	yes	up	0.626254128	-0.675179887	no	down	1.306616404	0.385835658	no	up	1.079464438	0.110315715	no	up	0.7548301	-0.405776142	no	down
TRINITY_DN10591_c0_g1		1.703997778	0.768923455	no	up	1	0	no	no change	1	0	no	no change	1	0	no	no change	0.023646207	-5.402247389	yes	down	72.13272988	6.172582119	yes	up
TRINITY_DN10592_c0_g1		1	0	no	no change	0.096138965	-3.378734913	no	down	18.71067264	4.225789519	no	up	1.818554611	0.86279225	no	up	13.32183724	3.735721156	no	up	0.094250488	-3.407356101	no	down
TRINITY_DN10593_c0_g1	T-complex protein 1 subunit zeta-like [Penaeus vannamei]	1.193641764	0.25536992	no	up	1.073350793	0.102121655	no	up	1.548742698	0.63109748	no	up	1.680256057	0.748681104	no	up	1.022361898	0.031905975	no	up	1.164560326	0.219785375	no	up
TRINITY_DN10594_c0_g1		1.165844312	0.221375143	no	up	0.730309546	-0.453420007	no	down	1.05577183	0.078298077	no	up	0.778366402	-0.361478658	no	down	1.076646381	0.106544482	no	up	1.081330526	0.112807574	no	up
TRINITY_DN10595_c0_g1		3.079298406	1.622601682	yes	up	0.705644856	-0.502985823	no	down	20.13456908	4.331602691	yes	up	14.30889057	3.838839913	no	up	2.318337452	1.213090577	yes	up	1.324733626	0.405702295	no	up
TRINITY_DN10596_c0_g1		0.967712452	-0.04734967	no	down	0.746089121	-0.422580123	no	down	1.328713836	0.410030426	no	up	1.003731393	0.005373244	no	up	1.431500424	0.517528097	no	up	0.672159681	-0.573124089	no	down
TRINITY_DN10596_c0_g2		0.832226159	-0.264952459	no	down	0.70041806	-0.51371181	no	down	1.208831971	0.273613723	no	up	0.856220216	-0.223946196	no	down	1.047500993	0.066951612	no	up	0.791770535	-0.336845715	no	down
TRINITY_DN10596_c0_g3		1	0	no	no change	0.251858585	-1.989314189	no	down	1.902955379	0.928241733	no	up	0.479684275	-1.05984295	no	down	1	0	no	no change	1	0	no	no change
TRINITY_DN10598_c0_g1		1.433203972	0.519243947	no	up	1.083872655	0.116195264	no	up	0.941456281	-0.087033995	no	down	1.032163875	0.045672043	no	up	1.286106889	0.363010551	no	up	1.113432789	0.155014474	no	up
TRINITY_DN10599_c0_g1		1.261725304	0.335397849	no	up	0.978706191	-0.031052269	no	down	0.880804685	-0.183105952	no	down	0.871178364	-0.198959971	no	down	0.484471696	-1.045515712	no	down	2.597250237	1.37698502	no	up
TRINITY_DN1059_c0_g1		0.872175997	-0.197308808	no	down	1.014826142	0.021232589	no	up	1.022305828	0.03182685	no	up	1.049466877	0.069656633	no	up	0.665012191	-0.588547306	no	down	1.307364216	0.386661114	no	up
TRINITY_DN1059_c0_g2	serine/threonine-protein kinase 16-like [Penaeus vannamei]	1.095464911	0.131543274	no	up	0.779553291	-0.359280445	no	down	0.962954504	-0.054460457	no	down	0.759429842	-0.397011405	no	down	0.952417331	-0.070334221	no	down	1.148054187	0.199190737	no	up
TRINITY_DN1059_c0_g3		0.888748084	-0.17015355	no	down	0.845015982	-0.242949468	no	down	1.0432404	0.061071645	no	up	0.892496431	-0.164081695	no	down	1.086740286	0.1200072	no	up	0.815780452	-0.293747158	no	down
TRINITY_DN1059_c0_g4		1.162295848	0.216977336	no	up	1.000709978	0.001023918	no	up	0.640786919	-0.642083397	no	down	0.648250676	-0.625376289	no	down	0.773069761	-0.371329487	no	down	1.499377921	0.584364063	no	up
TRINITY_DN1059_c0_g5		0.588834147	-0.764066759	no	down	0.86944623	-0.201831286	no	down	0.993139902	-0.009931132	no	down	0.873443016	-0.19521451	no	down	0.800279002	-0.321425039	no	down	0.734226948	-0.445702028	no	down
TRINITY_DN1059_c16_g1		0.9037471	-0.146008982	no	down	0.535468058	-0.901127578	no	down	2.383013161	1.252786919	yes	up	1.297332035	0.375547765	no	up	0.601494021	-0.733377698	no	down	1.498326999	0.583352516	no	up
TRINITY_DN1059_c17_g1	eukaryotic initiation factor 4A-III [Penaeus vannamei]	1.201719093	0.265099699	no	up	0.851981433	-0.231106105	no	down	1.130489283	0.176947316	no	up	0.974424661	-0.037377449	no	down	1.095347336	0.131388423	no	up	1.095173651	0.131159642	no	up
TRINITY_DN1059_c1_g1	uncharacterized protein LOC113805499 [Penaeus vannamei]	1.280688403	0.356919505	no	up	1.458959237	0.544939576	no	up	0.66301824	-0.592879535	no	down	0.97943997	-0.029971022	no	down	1.252704642	0.325046302	no	up	1.019373458	0.027682694	no	up
TRINITY_DN1059_c1_g2		0.492784006	-1.020972664	no	down	0.941804869	-0.086499913	no	down	0.765581855	-0.385371457	no	down	0.730930134	-0.452194582	no	down	0.751609464	-0.411944862	no	down	0.654412849	-0.61172702	no	down
TRINITY_DN1059_c2_g1	uncharacterized protein LOC112211460, partial [Halyomorpha halys]	1.112872857	0.154288778	no	up	0.986285953	-0.019922108	no	down	0.815483038	-0.294273226	no	down	0.813778779	-0.297291434	no	down	1.464354926	0.550265272	no	up	0.758109888	-0.399521112	no	down
TRINITY_DN1059_c2_g2	putative RNA-directed DNA polymerase from transposon X-element [Araneus ventricosus]	0.782611847	-0.353631145	no	down	2.590705148	1.373344829	yes	up	0.533670128	-0.905979835	no	down	1.397090703	0.482425688	no	up	0.619743581	-0.690256672	no	down	1.26319852	0.337081386	no	up
TRINITY_DN1059_c3_g1		1	0	no	no change	0.683797985	-0.548357923	no	down	1.380566984	0.465260888	no	up	0.957111697	-0.063240795	no	down	1	0	no	no change	1	0	no	no change
TRINITY_DN1059_c4_g1		1.832129076	0.873521147	no	up	0.833923382	-0.262013255	no	down	1.333842566	0.415588395	no	up	1.12609643	0.171330374	no	up	1.574922935	0.655281236	no	up	1.166252208	0.221879812	no	up
TRINITY_DN1059_c5_g1	Mitochondrial carrier-like protein 2 [Penaeus vannamei]	1.461760495	0.547706949	no	up	0.796428414	-0.328383402	no	down	1.123726629	0.168291111	no	up	0.904937389	-0.144110117	no	down	0.936706704	-0.094330705	no	down	1.556974282	0.638745114	no	up
TRINITY_DN105_c0_g1	enoyl-CoA delta isomerase 2, mitochondrial-like [Penaeus vannamei]	0.820486142	-0.285449128	no	down	0.665502382	-0.587484266	no	down	1.534564939	0.617829698	no	up	1.033209073	0.047132217	no	up	0.906723541	-0.141265353	no	down	0.902593024	-0.147852466	no	down
TRINITY_DN105_c0_g2	methyltransferase-like protein 24 [Penaeus vannamei]	3.590410554	1.844148822	no	up	0.647829262	-0.626314459	no	down	0.419303232	-1.253934143	yes	down	0.274703944	-1.864050471	yes	down	2.975773033	1.573264494	no	up	1.209308523	0.274182357	no	up
TRINITY_DN10601_c0_g1		4.754438967	2.24927511	no	up	3.987111342	1.995343894	yes	up	3.727650707	1.898266681	no	up	14.65853722	3.873669239	yes	up	1.590339226	0.669334531	no	up	2.969586894	1.570262248	no	up
TRINITY_DN10601_c0_g2	single insulin-binding domain protein [Macrobrachium rosenbergii]	1	0	no	no change	0.812869163	-0.298904936	no	down	0.697159042	-0.520440282	no	down	0.572342306	-0.805049845	no	down	6.034736932	2.593290882	no	up	0.20763036	-2.267910681	no	down
TRINITY_DN10601_c0_g3	single insulin-binding domain protein [Macrobrachium rosenbergii]	2.810789757	1.490975546	yes	up	1.404349072	0.489901584	no	up	1.699840712	0.765399561	no	up	2.413581251	1.271175395	yes	up	0.302034956	-1.727212566	yes	down	9.268822708	3.212386105	yes	up
TRINITY_DN10601_c0_g4	single insulin-binding domain protein [Macrobrachium rosenbergii]	1	0	no	no change	2.410653785	1.269424468	yes	up	0.371229026	-1.429618578	yes	down	0.90486996	-0.144217619	no	down	1	0	no	no change	1	0	no	no change
TRINITY_DN10602_c0_g1	actin, cytoplasmic [Octopus vulgaris]	2.287897855	1.194022643	no	up	3.849429586	1.944644681	no	up	0.548449077	-0.866570422	no	down	2.144856158	1.100880899	no	up	1.98955793	0.992447907	no	up	1.147042237	0.197918516	no	up
TRINITY_DN10602_c0_g2	beta-actin [Tigriopus japonicus]	2.45095878	1.293346221	no	up	1.182555501	0.241907895	no	up	0.052484709	-4.251959017	yes	down	0.061374227	-4.026223239	yes	down	1.590339226	0.669334531	no	up	1.537828187	0.620894328	no	up
TRINITY_DN10602_c0_g4	actin-4 [Bombyx mori]	2.45095878	1.293346221	no	up	5.084468276	2.346096908	no	up	0.390649641	-1.356052808	no	down	2.021154316	1.015179476	no	up	1	0	no	no change	2.995247045	1.582675	no	up
TRINITY_DN10602_c0_g5	beta-actin [Tigriopus japonicus]	43.29633676	5.436173061	yes	up	2.475406138	1.307665246	no	up	0.60138346	-0.733642905	no	down	1.509641702	0.594206181	no	up	14.64573979	3.872409164	no	up	2.933633477	1.552688634	no	up
TRINITY_DN10602_c1_g1	actin 5C, partial [Latrodectus hesperus]	0.70080462	-0.512915809	no	down	1.488411732	0.573773667	no	up	1.351351509	0.434402992	no	up	2.033284675	1.023812217	no	up	0.48319394	-1.049325735	no	down	1.454222009	0.540247536	no	up
TRINITY_DN10603_c0_g1		2.113221898	1.079444265	no	up	0.61079124	-0.711248723	no	down	0.754887978	-0.405665523	no	down	0.466510506	-1.100018524	yes	down	3.949903406	1.981817373	yes	up	0.535090652	-0.902144769	no	down
TRINITY_DN10604_c0_g1	THO complex subunit 1-like [Penaeus vannamei]	1.641197872	0.714749189	no	up	1.224864801	0.292622515	no	up	1.266118559	0.340412505	no	up	1.56909811	0.649935561	no	up	1.249707602	0.321590582	no	up	1.309922667	0.389481642	no	up
TRINITY_DN10605_c0_g1		1	0	no	no change	0.207862022	-2.266301904	no	down	8.64944187	3.112607042	no	up	1.818554611	0.86279225	no	up	1	0	no	no change	1	0	no	no change
TRINITY_DN10606_c0_g1	kinase suppressor of Ras 2-like [Penaeus vannamei]	1.226907174	0.2950261	no	up	1.395435759	0.48071571	no	up	0.824548097	-0.278324444	no	down	1.165492687	0.220939952	no	up	1.549771756	0.632055757	no	up	0.792298275	-0.335884434	no	down
TRINITY_DN10606_c0_g2		0.869938374	-0.201014891	no	down	1.799868483	0.847891492	no	up	0.751989084	-0.411216375	no	down	1.369529243	0.453680072	no	up	0.958584725	-0.061022143	no	down	0.904839767	-0.144265759	no	down
TRINITY_DN10607_c0_g1	GPI mannosyltransferase 2-like [Penaeus vannamei]	1.134650103	0.182247475	no	up	1.004525319	0.006513927	no	up	0.83591925	-0.25856451	no	down	0.849551623	-0.23522648	no	down	1.207295323	0.271778625	no	up	0.939098376	-0.090651798	no	down
TRINITY_DN10607_c0_g2		1.508975051	0.593568953	no	up	1.082543036	0.11442438	no	up	1.578723793	0.658758785	no	up	1.730967359	0.79157852	no	up	0.218118733	-2.196814418	no	down	6.901910985	2.786995867	no	up
TRINITY_DN10608_c0_g1	ADP-ribosylation factor-like protein 2-binding protein [Penaeus vannamei]	2.454335348	1.295332385	no	up	1.005582875	0.008031986	no	up	1.26150176	0.33514222	no	up	1.282854189	0.359357201	no	up	1.488596437	0.573952688	no	up	1.647713384	0.720465311	no	up
TRINITY_DN10608_c0_g2		9.092181286	3.18462645	no	up	0.890598503	-0.167152909	no	down	0.80435128	-0.314102395	no	down	0.731799726	-0.45047922	no	down	3.037883416	1.603066505	no	up	3.013574933	1.591475938	no	up
TRINITY_DN10608_c0_g3		0.432561696	-1.209022176	no	down	0.938332805	-0.091828391	no	down	0.687770809	-0.54000021	no	down	0.652789287	-0.615310714	no	down	0.724583417	-0.464776307	no	down	0.595139554	-0.74870009	no	down
TRINITY_DN10609_c0_g1		0.646083649	-0.63020713	no	down	0.151136601	-2.726075016	no	down	0.03547232	-4.81716252	yes	down	0.005590565	-7.482790201	yes	down	0.419220502	-1.254218821	no	down	1	0	no	no change
TRINITY_DN10609_c0_g2		1	0	no	no change	0.037882895	-4.722309615	yes	down	0.207413613	-2.269417513	yes	down	0.008017958	-6.962549501	yes	down	1	0	no	no change	1	0	no	no change
TRINITY_DN1060_c0_g1		0.841702592	-0.248617535	no	down	0.986435345	-0.019703601	no	down	0.908538661	-0.138380189	no	down	0.906899706	-0.140985082	no	down	0.913608033	-0.130352759	no	down	0.919673046	-0.120807037	no	down
TRINITY_DN10610_c0_g1	uncharacterized protein LOC113804606 [Penaeus vannamei]	0.484682516	-1.044888053	no	down	1.36174563	0.445457238	no	up	0.649804671	-0.621921981	no	down	0.895965862	-0.158484331	no	down	2.938658923	1.555157922	yes	up	0.164868862	-2.600609149	yes	down
TRINITY_DN10611_c0_g1	putative HMG box-containing protein 4 [Penaeus vannamei]	0.951141115	-0.072268693	no	down	0.710888824	-0.49230414	no	down	1.780734066	0.832472081	no	up	1.281389284	0.35770883	no	up	1.045885371	0.064724741	no	up	0.906257892	-0.142006441	no	down
TRINITY_DN10612_c0_g1		1	0	no	no change	2.680766015	1.422645302	no	up	1.054645172	0.076757696	no	up	2.872461864	1.522287739	no	up	1	0	no	no change	1	0	no	no change
TRINITY_DN10612_c0_g2	LOW QUALITY PROTEIN: transferrin-like [Penaeus vannamei]	2.486149436	1.313913016	no	up	1.220257339	0.287185429	no	up	0.616583075	-0.697632807	no	down	0.761045924	-0.393944583	no	down	3.268142584	1.708470928	no	up	0.760998461	-0.394034558	no	down
TRINITY_DN10613_c0_g1	putative mediator of RNA polymerase II transcription subunit 37e, partial [Trichinella nelsoni]	3.424246283	1.775786469	no	up	0.668114999	-0.581831647	no	down	0.701050652	-0.512409409	no	down	0.463410092	-1.109638632	no	down	0.56480022	-0.824187445	no	down	6.055962963	2.598356382	no	up
TRINITY_DN10613_c0_g2	heat shock cognate protein 70 [Apolygus lucorum]	4.562980118	2.189976368	no	up	0.840104852	-0.251358695	no	down	0.708072357	-0.4980313	no	down	0.60380977	-0.727833995	no	down	0.726591848	-0.460782915	no	down	6.233469317	2.640035337	yes	up
TRINITY_DN10613_c1_g1	PREDICTED: heat shock 70 kDa protein cognate 4 [Biomphalaria glabrata]	3.28681064	1.716688342	no	up	1.166670003	0.222396547	no	up	1.39748746	0.482835337	no	up	1.651600253	0.723864545	no	up	2.201299474	1.138355429	no	up	1.485106935	0.570566816	no	up
TRINITY_DN10613_c1_g2	PREDICTED: heat shock 70 kDa protein cognate 4 [Biomphalaria glabrata]	1	0	no	no change	1	0	no	no change	0.000953675	-10.03421426	yes	down	0.001114146	-9.809845476	yes	down	1	0	no	no change	1	0	no	no change
TRINITY_DN10613_c1_g3	heat shock 70 kDa protein [Haemaphysalis flava]	0.852423369	-0.23035795	no	down	1.180060434	0.238860746	no	up	0.871324612	-0.1987178	no	down	1.041422075	0.058554892	no	up	0.910237604	-0.135684906	no	down	0.934578237	-0.097612652	no	down
TRINITY_DN10613_c1_g4	heat shock protein cognate 70-1 [Laodelphax striatellus]	6.61924043	2.726665675	no	up	151.2645658	7.240930261	yes	up	0.005875331	-7.411114173	yes	down	0.89318641	-0.162966794	no	down	1	0	no	no change	8.072488433	3.013013469	no	up
TRINITY_DN10614_c0_g1		1	0	no	no change	18.94934878	4.244076364	no	up	1	0	no	no change	15.31462208	3.93683786	no	up	1.590339226	0.669334531	no	up	0.78956046	-0.340878352	no	down
TRINITY_DN10614_c0_g2	probable glutamine--tRNA ligase [Penaeus vannamei]	0.710703163	-0.492680974	no	down	1.293195555	0.370940454	no	up	1.207665144	0.272220486	no	up	1.580097998	0.660014037	no	up	0.606309358	-0.721874005	no	down	1.169234001	0.225563689	no	up
TRINITY_DN10614_c1_g1		0.480398021	-1.057697887	no	down	1.474370034	0.560098654	no	up	0.687183235	-0.541233254	no	down	1.026703578	0.038019718	no	up	1.198022315	0.260654781	no	up	0.400745755	-1.319240858	no	down
TRINITY_DN10615_c0_g1		1.233089984	0.302278083	no	up	1.15595266	0.209082316	no	up	0.831876847	-0.265558132	no	down	0.97636841	-0.034502477	no	down	2.748416777	1.458600795	no	up	0.450454405	-1.150547012	no	down
TRINITY_DN10616_c0_g1		1.306472752	0.385677035	no	up	2.647180848	1.404456759	no	up	0.561243457	-0.833301374	no	down	1.501459536	0.586365595	no	up	0.97542333	-0.035899616	no	down	1.337676139	0.419728872	no	up
TRINITY_DN10617_c0_g1	nascent polypeptide-associated complex subunit alpha, muscle-specific form-like, partial [Penaeus vannamei]	1.152934391	0.205310417	no	up	0.754151181	-0.407074332	no	down	0.815948731	-0.293449589	no	down	0.623012659	-0.682666616	no	down	0.872780031	-0.196310001	no	down	1.317952924	0.39829884	no	up
TRINITY_DN10618_c0_g1		0.65660992	-0.606891548	no	down	0.787789409	-0.344118074	no	down	1.426862462	0.512846277	no	up	1.137239254	0.185535803	no	up	0.740538354	-0.433353637	no	down	0.885201612	-0.175922017	no	down
TRINITY_DN10618_c0_g2		1	0	no	no change	0.216224454	-2.209398401	no	down	4.268683597	2.093791231	no	up	1	0	no	no change	1	0	no	no change	1	0	no	no change
TRINITY_DN10618_c0_g3		0.270709468	-1.885182751	no	down	0.858272889	-0.220491668	no	down	0.954945926	-0.066509052	no	down	0.829989523	-0.268834969	no	down	0.633532702	-0.658509005	no	down	0.426723676	-1.228625938	no	down
TRINITY_DN10618_c0_g4		1.250305797	0.322280989	no	up	0.862602166	-0.213232757	no	down	1.139850758	0.188844943	no	up	0.994618301	-0.007785118	no	down	2.097845843	1.068908667	no	up	0.595406321	-0.748053556	no	down
TRINITY_DN10619_c0_g1		1	0	no	no change	2.045809269	1.032671649	no	up	1.138340052	0.186931593	no	up	2.355269726	1.235892287	yes	up	1	0	no	no change	1	0	no	no change
TRINITY_DN1061_c0_g1	NIF3-like protein 1 [Penaeus vannamei]	1.509569184	0.594136877	no	up	0.75409646	-0.407179017	no	down	1.393154324	0.478355078	no	up	1.063321913	0.088578428	no	up	1.124157945	0.168844749	no	up	1.338940337	0.421091676	no	up
TRINITY_DN1061_c0_g2	LOW QUALITY PROTEIN: probable cytosolic iron-sulfur protein assembly protein CIAO1 [Penaeus vannamei]	1.186102372	0.246228534	no	up	1.007649078	0.010993296	no	up	1.367144232	0.451165454	no	up	1.393754363	0.478976321	no	up	1.243349754	0.314232184	no	up	0.95282888	-0.069710953	no	down
TRINITY_DN1061_c0_g3		1.376945909	0.461471886	no	up	0.611680699	-0.70914934	no	down	1.663658995	0.73435975	no	up	1.028784186	0.040940372	no	up	1.478712523	0.564341605	no	up	0.930055179	-0.104611782	no	down
TRINITY_DN10620_c0_g1	uncharacterized protein LOC113829505 [Penaeus vannamei]	1.373283799	0.4576298	no	up	0.863467398	-0.211786388	no	down	1.485953778	0.571389241	no	up	1.296989617	0.37516693	no	up	1.059287891	0.083094735	no	up	1.293405798	0.371174982	no	up
TRINITY_DN10621_c0_g1		4.322338363	2.111812014	no	up	0.920983089	-0.118753429	no	down	1.28619328	0.363107456	no	up	1.199202034	0.262074735	no	up	4.503804333	2.171144151	no	up	0.960945784	-0.057473058	no	down
TRINITY_DN10621_c0_g2		1.04691077	0.066138484	no	up	0.936628533	-0.094451107	no	down	1.815425141	0.860307442	no	up	1.720795095	0.783075318	no	up	1.880006848	0.910737917	no	up	0.558277461	-0.840945784	no	down
TRINITY_DN10621_c0_g3	Sorting nexin-6 [Armadillidium vulgare]	1.476643301	0.562321369	no	up	1.059054211	0.08277644	no	up	1.018123264	0.025912239	no	up	1.09077347	0.125351516	no	up	1.443762856	0.529833793	no	up	1.020360945	0.029079585	no	up
TRINITY_DN10621_c0_g4		1	0	no	no change	1.337055748	0.41905962	no	up	5.925449334	2.566924559	no	up	8.054522677	3.009799095	no	up	5.884206005	2.556847756	no	up	0.213615256	-2.226913408	no	down
TRINITY_DN10621_c0_g5		1	0	no	no change	1.180396882	0.239272015	no	up	1.229173749	0.297688861	no	up	1.467564442	0.553423855	no	up	2.997215994	1.583623055	no	up	0.418240339	-1.257595879	no	down
TRINITY_DN10622_c0_g1	3'5'-cyclic nucleotide phosphodiesterase catalytic domain [Trinorchestia longiramus]	1.655912498	0.727626439	no	up	1.458960248	0.544940575	no	up	1.08573584	0.118673138	no	up	1.601887593	0.679772915	no	up	1.189939025	0.250887648	no	up	1.389699491	0.474772948	no	up
TRINITY_DN10623_c0_g1		1.38824509	0.473262294	no	up	0.888345285	-0.170807558	no	down	0.838709733	-0.253756497	no	down	0.752099172	-0.411005186	no	down	1.219037717	0.285742764	no	up	1.135668534	0.183541819	no	up
TRINITY_DN10624_c0_g1		2.112343702	1.078844596	no	up	0.851308165	-0.232246627	no	down	1.101631963	0.139642323	no	up	0.950342727	-0.073480202	no	down	1.395626015	0.480912396	no	up	1.515102924	0.599415802	no	up
TRINITY_DN10625_c0_g1	WSC domain-containing protein 1-like [Penaeus vannamei]	0.849467764	-0.235368895	no	down	1.23324465	0.302459029	no	up	0.734726697	-0.444720397	no	down	0.916050066	-0.126501646	no	down	0.799493106	-0.322842501	no	down	1.05871168	0.082309753	no	up
TRINITY_DN10626_c0_g1	hypothetical protein C7M84_018672 [Penaeus vannamei]	2.45095878	1.293346221	no	up	0.872371802	-0.196984957	no	down	1.196673418	0.259029483	no	up	1.056085156	0.078726169	no	up	4.365597672	2.126179179	no	up	0.560460605	-0.835315125	no	down
TRINITY_DN10627_c0_g1		2.628527862	1.394255027	no	up	1	0	no	no change	1	0	no	no change	1	0	no	no change	0.287388449	-1.798926018	no	down	9.141076724	3.19236411	yes	up
TRINITY_DN10628_c0_g1	trap [Procambarus clarkii]	1.871111836	0.903895791	no	up	0.993773065	-0.009011655	no	down	1.167248181	0.22311134	no	up	1.172739209	0.229882226	no	up	0.86017327	-0.217300795	no	down	2.169344821	1.11725939	yes	up
TRINITY_DN10628_c0_g2		1.455347528	0.541363701	no	up	0.490030947	-1.029055232	no	down	1.05904268	0.082760732	no	up	0.525038899	-0.929503781	no	down	2.186821253	1.128835302	no	up	0.667078186	-0.58407223	no	down
TRINITY_DN10628_c0_g4		2.483204485	1.312203068	no	up	0.592938467	-0.7540457	no	down	1.556613383	0.638410666	no	up	1	0	no	no change	3.068241122	1.617411863	no	up	0.797270011	-0.326859692	no	down
TRINITY_DN10629_c0_g1	collagen alpha-2(VI	1	0	no	no change	1.4301409	0.516157291	no	up	0.870122585	-0.200709429	no	down	1.2581049	0.331252219	no	up	4.535885466	2.181384212	no	up	0.276265291	-1.855873776	no	down
TRINITY_DN1062_c0_g1	BLOC-1-related complex subunit 8 homolog [Penaeus vannamei]	0.796282197	-0.328648292	no	down	0.848186436	-0.237546683	no	down	1.120831577	0.164569506	no	up	0.961566831	-0.056540963	no	down	0.75927278	-0.397309806	no	down	1.046317255	0.06532036	no	up
TRINITY_DN10630_c0_g1		0.646083649	-0.63020713	no	down	0.388600585	-1.363640024	no	down	1.189286721	0.250096571	no	up	0.469857679	-1.089704267	no	down	0.419220502	-1.254218821	no	down	1	0	no	no change
TRINITY_DN10631_c0_g3		1	0	no	no change	3.840691498	1.941366085	no	up	0.41033022	-1.285142686	no	down	1.612059077	0.688904615	no	up	1	0	no	no change	1	0	no	no change
TRINITY_DN10631_c0_g5		0.347687444	-1.524137127	no	down	1	0	no	no change	1	0	no	no change	1	0	no	no change	0.440019042	-1.184362136	no	down	0.78956046	-0.340878352	no	down
TRINITY_DN10632_c0_g1		2.45095878	1.293346221	no	up	0.422665881	-1.242410436	yes	down	0.71841929	-0.477102007	no	down	0.307819118	-1.699845256	yes	down	5.958303582	2.574901632	no	up	0.410588176	-1.284236012	no	down
TRINITY_DN10633_c0_g1	tyrosine-protein kinase Src64B-like [Penaeus vannamei]	7.094780746	2.826758101	yes	up	2.904990646	1.538533518	yes	up	144.746732	7.177386966	yes	up	425.5655048	8.733237404	yes	up	3.786944047	1.921034105	no	up	1.870706338	0.903583103	no	up
TRINITY_DN10634_c0_g1		0.384712142	-1.37814873	yes	down	2.892198813	1.532166728	yes	up	0.761228791	-0.393597966	no	down	2.226445143	1.154742066	yes	up	0.661830124	-0.595467136	no	down	0.57956401	-0.786960086	no	down
TRINITY_DN10635_c0_g1	tetratricopeptide repeat protein 27-like [Penaeus vannamei]	1.291857626	0.369447081	no	up	0.841401629	-0.249133484	no	down	1.105294295	0.144430552	no	up	0.941135577	-0.087525527	no	down	1.113867105	0.155577116	no	up	1.158138778	0.211808139	no	up
TRINITY_DN10636_c0_g1		0.034521226	-4.856372486	yes	down	1	0	no	no change	1	0	no	no change	1	0	no	no change	0.08250707	-3.599338433	yes	down	0.415611018	-1.266694193	no	down
TRINITY_DN10637_c0_g1		0.279162983	-1.84082044	no	down	1.026864123	0.038245293	no	up	4.343359223	2.118811278	no	up	4.513838608	2.174354836	no	up	0.363908586	-1.458352003	no	down	0.763026164	-0.390195567	no	down
TRINITY_DN10638_c0_g1		0.751660036	-0.411847793	no	down	1.259680246	0.333057571	no	up	0.554348957	-0.851133671	no	down	0.700618656	-0.513298691	no	down	1.294809088	0.372739397	no	up	0.581369009	-0.782473927	no	down
TRINITY_DN10638_c0_g2		0.646083649	-0.63020713	no	down	11.26415279	3.493666903	no	up	1	0	no	no change	9.076386555	3.182118053	no	up	0.81652139	-0.292437414	no	down	0.78956046	-0.340878352	no	down
TRINITY_DN10638_c1_g1		6.96616589	2.800364829	no	up	0.434596559	-1.202251342	no	down	2.103307258	1.072659619	no	up	0.923560135	-0.114722194	no	down	4.549983168	2.185861208	no	up	1.524769788	0.608591439	no	up
TRINITY_DN10639_c0_g1		1.071609284	0.099778985	no	up	0.547949819	-0.867884316	no	down	1.780964799	0.832659002	no	up	0.987327626	-0.018399199	no	down	1.387495361	0.472482948	no	up	0.771226403	-0.374773651	no	down
TRINITY_DN1063_c0_g1	iron-sulfur cluster assembly 2 homolog, mitochondrial-like [Pomacea canaliculata]	0.963588418	-0.053511042	no	down	1.346661558	0.42938732	no	up	0.674382695	-0.568360579	no	down	0.918740798	-0.122270199	no	down	1.014775085	0.021160003	no	up	0.946714316	-0.078998956	no	down
TRINITY_DN10640_c0_g1	COP9 signalosome complex subunit 3-like [Penaeus vannamei]	1.496526116	0.581617455	no	up	0.450632381	-1.14997711	no	down	2.148568584	1.10337583	no	up	0.974831612	-0.03677506	no	down	0.980558932	-0.028323755	no	down	1.522654528	0.606588649	no	up
TRINITY_DN10641_c0_g1		1.334166114	0.415938305	no	up	1.551443218	0.633610896	no	up	0.483930463	-1.047128336	yes	down	0.759635196	-0.396621344	no	down	0.607595432	-0.718817072	no	down	2.191799693	1.132115957	no	up
TRINITY_DN10642_c0_g1		1.171932297	0.228889228	no	up	0.591730717	-0.756987308	no	down	2.445322055	1.290024484	no	up	1.45873013	0.544713004	no	up	2.743837719	1.456195158	yes	up	0.426779214	-1.228438181	yes	down
TRINITY_DN10642_c1_g1	Ileal sodium/bile acid cotransporter [Armadillidium nasatum]	1.228121655	0.296453477	no	up	0.320991337	-1.639393733	no	down	2.87917327	1.525654614	no	up	1	0	no	no change	1.707522861	0.771904894	no	up	0.718379472	-0.477181969	no	down
TRINITY_DN10642_c1_g2		0.51735071	-0.950785486	no	down	1	0	no	no change	1	0	no	no change	1	0	no	no change	1.620160979	0.696137166	no	up	0.315118785	-1.666032337	no	down
TRINITY_DN10643_c0_g2		1	0	no	no change	0.758099778	-0.399540353	no	down	1.397624295	0.482976592	no	up	1.067922418	0.094806843	no	up	1	0	no	no change	1	0	no	no change
TRINITY_DN10643_c0_g3		1	0	no	no change	0.40202238	-1.314652279	no	down	1.790606657	0.840448455	no	up	0.726720066	-0.460528354	no	down	1	0	no	no change	1	0	no	no change
TRINITY_DN10644_c0_g1	uncharacterized protein LOC113825051 [Penaeus vannamei]	1.169316442	0.225665407	no	up	0.587018748	-0.768521513	no	down	1.384836389	0.46971554	no	up	0.822923321	-0.281170086	no	down	1.226199032	0.294193171	no	up	0.952102431	-0.070811302	no	down
TRINITY_DN10645_c0_g2	serine/arginine repetitive matrix protein 2-like [Penaeus vannamei]	1	0	no	no change	3.037148847	1.602717615	no	up	0.316950875	-1.657668844	no	down	0.980736789	-0.028062098	no	down	1	0	no	no change	1	0	no	no change
TRINITY_DN10645_c0_g3		4.197896319	2.069666535	no	up	2.634883396	1.397739118	no	up	0.735966454	-0.442288086	no	down	1.965192309	0.974670498	no	up	4.497066957	2.168984364	no	up	0.936365467	-0.094856366	no	down
TRINITY_DN10645_c0_g4		1	0	no	no change	7.700450825	2.944942911	no	up	0.10919387	-3.195036233	no	down	0.869733919	-0.201353996	no	down	1	0	no	no change	1	0	no	no change
TRINITY_DN10646_c0_g1		1	0	no	no change	0.830618238	-0.267742546	no	down	2.847383425	1.509636777	no	up	2.399771846	1.262897251	no	up	1	0	no	no change	1	0	no	no change
TRINITY_DN10647_c0_g1		2.023424905	1.016799308	yes	up	3.67801543	1.878927532	no	up	0.837081063	-0.256560755	no	down	3.109306592	1.63659288	no	up	2.011710717	1.008422861	yes	up	1.003947459	0.005683769	no	up
TRINITY_DN10648_c0_g1		1.921089194	0.941924503	no	up	0.486080858	-1.040731774	no	down	1.517333996	0.601538687	no	up	0.747658747	-0.419548163	no	down	4.830483704	2.272167662	no	up	0.396321251	-1.335257768	no	down
TRINITY_DN10649_c0_g1		1	0	no	no change	0.592938467	-0.7540457	no	down	1.556613383	0.638410666	no	up	1	0	no	no change	1	0	no	no change	1	0	no	no change
TRINITY_DN1064_c0_g1		0.274400233	-1.865646391	yes	down	3.263024772	1.70620994	yes	up	0.424262021	-1.236972558	yes	down	1.396796066	0.4821214	no	up	0.07562929	-3.724911107	yes	down	3.610146681	1.852057455	no	up
TRINITY_DN10650_c0_g1		0.333855287	-1.582705207	no	down	0.500669293	-0.99807012	no	down	0.455812626	-1.133487206	no	down	0.23253472	-2.104481954	yes	down	0.831134713	-0.266845762	no	down	0.401523199	-1.316444751	no	down
TRINITY_DN10651_c0_g1		0.193652753	-2.368456081	no	down	2.249349203	1.169507651	no	up	0.046167684	-4.436972832	no	down	0.105037892	-3.251018221	no	down	1.065571504	0.091627407	no	up	0.181468932	-2.462205518	no	down
TRINITY_DN10652_c0_g1	eukaryotic translation initiation factor 4 gamma 1-like isoform X2 [Penaeus vannamei]	1.638159074	0.712075457	no	up	0.83147353	-0.266257759	no	down	1.079890934	0.110885612	no	up	0.908748815	-0.138046517	no	down	1.55194134	0.634074027	no	up	1.054265863	0.076238729	no	up
TRINITY_DN10652_c0_g2		0.952725662	-0.069867246	no	down	0.858203426	-0.220608435	no	down	1.028440775	0.040458716	no	up	0.892171773	-0.164606591	no	down	0.757360359	-0.400948184	no	down	1.253982875	0.326517646	no	up
TRINITY_DN10653_c0_g2		1	0	no	no change	0.546545793	-0.871585716	no	down	0.48475711	-1.044666035	no	down	0.270448012	-1.886576803	no	down	2.847083526	1.509484818	no	up	0.442165018	-1.177343204	no	down
TRINITY_DN10653_c0_g3		7.665568421	2.938392775	no	up	0.687673404	-0.540204546	no	down	5.177252729	2.372186746	no	up	3.629977162	1.859960472	no	up	1.545757943	0.628314419	no	up	4.982574843	2.316891476	no	up
TRINITY_DN10654_c0_g1	uncharacterized protein LOC113810808 [Penaeus vannamei]	6.263193871	2.646898537	no	up	2.249349203	1.169507651	no	up	0.41033022	-1.285142686	no	down	0.933693742	-0.098978681	no	down	0.802905888	-0.316697201	no	down	7.729436012	2.95036315	no	up
TRINITY_DN10654_c0_g2	uncharacterized protein LOC113810808 [Penaeus vannamei]	4.710911784	2.236006317	no	up	1.154866267	0.207725797	no	up	0.799205961	-0.323360752	no	down	0.933693624	-0.098978864	no	down	3.104813792	1.634506747	no	up	1.518632501	0.60277279	no	up
TRINITY_DN10655_c0_g1	defender against apoptotic death [Palaemon carinicauda]	1.796093461	0.844862424	no	up	0.920163896	-0.120037244	no	down	1.137463953	0.185820827	no	up	1.058873037	0.082529615	no	up	0.786462084	-0.346550882	no	down	2.276994672	1.187130915	yes	up
TRINITY_DN10655_c0_g2		3.777673117	1.91749787	no	up	1.13588146	0.183812284	no	up	0.957157898	-0.063171156	no	down	1.100779078	0.138524955	no	up	1.611775242	0.688650578	no	up	2.333867793	1.222722839	no	up
TRINITY_DN10656_c0_g1	phantom [Penaeus japonicus]	1.201968003	0.265398491	no	up	1.126905345	0.172366341	no	up	0.772936962	-0.371577337	no	down	0.881282043	-0.182324285	no	down	1.597119834	0.675472564	no	up	0.755805661	-0.40391277	no	down
TRINITY_DN10657_c0_g1	sialin-like isoform X2 [Penaeus vannamei]	2.4829685	1.312065959	no	up	0.592938467	-0.7540457	no	down	1.556613383	0.638410666	no	up	1	0	no	no change	6.134166322	2.616867284	no	up	0.394473409	-1.342000042	no	down
TRINITY_DN10658_c0_g1		0.274179339	-1.866808237	no	down	0.615860854	-0.699323666	no	down	2.921688006	1.546802128	no	up	1.818554611	0.86279225	no	up	0.337044731	-1.568988022	no	down	0.805050638	-0.312848563	no	down
TRINITY_DN10658_c1_g1		0.455099675	-1.13574554	no	down	0.373890415	-1.419312607	no	down	10.01235642	3.323709649	no	up	3.970573268	1.989347318	no	up	1.643731728	0.716974857	no	up	0.275381749	-1.860495146	no	down
TRINITY_DN10659_c0_g1		4.851951513	2.278565133	no	up	22.25440118	4.476018776	no	up	0.142152569	-2.814487922	no	down	3.245282893	1.698344244	no	up	1	0	no	no change	5.899011798	2.560473295	no	up
TRINITY_DN1065_c0_g1		1.050123836	0.070559468	no	up	0.702979532	-0.508445411	no	down	0.644537839	-0.633663038	no	down	0.458550309	-1.124848069	yes	down	0.774388924	-0.368869777	no	down	1.35231672	0.435433079	no	up
TRINITY_DN10660_c1_g1	60S ribosomal protein L27a-like [Dendronephthya gigantea]	1	0	no	no change	0.026539086	-5.235737527	yes	down	34.77951946	5.120166094	yes	up	1	0	no	no change	1	0	no	no change	1	0	no	no change
TRINITY_DN10661_c0_g1		2.00539957	1.003889718	no	up	9.071816864	3.181391516	no	up	2.921688006	1.546802128	no	up	26.66099824	4.736658894	yes	up	2.864748532	1.518408505	no	up	0.703829477	-0.506702157	no	down
TRINITY_DN10661_c0_g2		0.646083649	-0.63020713	no	down	4.953384188	2.308414522	no	up	0.209818412	-2.252786815	no	down	1.020258606	0.02893488	no	up	0.81652139	-0.292437414	no	down	0.78956046	-0.340878352	no	down
TRINITY_DN10662_c0_g1	hypothetical protein BRAFLDRAFT_76762 [Branchiostoma floridae]	1	0	no	no change	2.249349203	1.169507651	no	up	0.003842458	-8.023754619	yes	down	0.008746222	-6.837124302	yes	down	1	0	no	no change	1	0	no	no change
TRINITY_DN10663_c0_g1		8.856784838	3.146783071	no	up	1.153686169	0.206250829	no	up	1.657135969	0.728691981	no	up	1.940115019	0.956142184	no	up	4.460811119	2.157306062	no	up	1.997003921	0.997837166	no	up
TRINITY_DN10664_c0_g1		2.392004933	1.258220365	no	up	0.208907757	-2.259062031	no	down	2.260829216	1.176852015	no	up	0.470505168	-1.087717526	no	down	2.31553118	1.211343184	no	up	1.031706265	0.045032282	no	up
TRINITY_DN10666_c0_g1		1	0	no	no change	0.806433866	-0.310371869	no	down	0.362183309	-1.465208035	no	down	0.300828724	-1.732985769	no	down	1	0	no	no change	1	0	no	no change
TRINITY_DN10667_c0_g2		1	0	no	no change	7.710362869	2.946798759	no	up	1	0	no	no change	6.25735858	2.64555378	no	up	1	0	no	no change	1	0	no	no change
TRINITY_DN10668_c0_g1		1	0	no	no change	1	0	no	no change	0.001136275	-9.781471952	yes	down	0.001327647	-9.556912886	yes	down	1	0	no	no change	1	0	no	no change
TRINITY_DN10669_c0_g1	putative trypsin [Crangon crangon]	1.661945796	0.73287333	no	up	4.686286888	2.228445277	yes	up	2.162417344	1.112644988	yes	up	10.24687416	3.357111974	yes	up	0.272590258	-1.875194094	no	down	6.104095465	2.609777525	no	up
TRINITY_DN1066_c0_g1		0.167198849	-2.580363181	yes	down	0.219913966	-2.184988867	no	down	4.578162964	2.194768818	no	up	1.0589093	0.082579021	no	up	0.61679346	-0.697140627	no	down	0.270375131	-1.886965634	yes	down
TRINITY_DN1066_c0_g2		0.022243775	-5.490454543	yes	down	1	0	no	no change	1	0	no	no change	1	0	no	no change	0.107361459	-3.219451909	yes	down	0.206457182	-2.276085486	no	down
TRINITY_DN10671_c0_g1	cysteine--tRNA ligase, mitochondrial-like isoform X2 [Penaeus vannamei]	1.641412032	0.714937434	no	up	0.990074813	-0.014390551	no	down	1.40694899	0.492570024	no	up	1.408151412	0.493802468	no	up	1.506834221	0.591520703	no	up	1.087005118	0.120358733	no	up
TRINITY_DN10672_c0_g1	VLIG3 [Macrobrachium rosenbergii]	2.663014649	1.413060365	no	up	1	0	no	no change	1	0	no	no change	1	0	no	no change	3.5411798	1.824230097	yes	up	0.750721799	-0.413649718	no	down
TRINITY_DN10673_c0_g1		0.805098429	-0.31276292	no	down	1.037920619	0.05369611	no	up	3.506675359	1.810103875	no	up	3.67040533	1.875939391	no	up	0.795750535	-0.329611874	no	down	1.012844462	0.018412642	no	up
TRINITY_DN10674_c0_g1		0.646083649	-0.63020713	no	down	1.15486572	0.207725115	no	up	0.416552454	-1.263429918	no	down	0.487124115	-1.03763869	no	down	0.419220502	-1.254218821	no	down	1	0	no	no change
TRINITY_DN10676_c0_g2	uncharacterized protein LOC113807687 [Penaeus vannamei]	0.674616933	-0.567859564	no	down	0.608479845	-0.716718619	no	down	1.804244888	0.851395167	no	up	1.111922546	0.153056297	no	up	0.438790746	-1.188394994	no	down	1.533961245	0.617262035	no	up
TRINITY_DN10677_c0_g1		0.138787774	-2.849047613	no	down	1	0	no	no change	1	0	no	no change	1	0	no	no change	0.999147167	-0.001230903	no	down	0.137763835	-2.859730884	no	down
TRINITY_DN10679_c0_g1	PREDICTED: 60S ribosomal protein L17-like isoform X1 [Acropora digitifera]	6.116567845	2.612722349	no	up	0.312239258	-1.679276154	no	down	5.752738236	2.524248825	no	up	1.818554611	0.86279225	no	up	6.106898667	2.610439906	no	up	0.989198858	-0.01566752	no	down
TRINITY_DN1067_c0_g2	balbiani ring protein 3-like [Penaeus vannamei]	1.029173502	0.041486218	no	up	2.645709882	1.40365487	yes	up	2.04286628	1.030594772	yes	up	5.466963569	2.450739762	yes	up	0.619605473	-0.690578208	no	down	1.656673814	0.728289575	no	up
TRINITY_DN1067_c0_g3		4.851951513	2.278565133	no	up	2.503660785	1.324039108	no	up	0.449652341	-1.153118114	no	down	1.146485009	0.197217491	no	up	1	0	no	no change	5.899011798	2.560473295	no	up
TRINITY_DN10681_c0_g1		0.148695658	-2.749565576	yes	down	2.428036594	1.279790165	yes	up	1.344122645	0.426664783	no	up	3.293716599	1.719716427	yes	up	0.272864547	-1.873743133	yes	down	0.540333534	-0.888077873	no	down
TRINITY_DN10682_c0_g1		0.511261796	-0.96786587	no	down	0.807977143	-0.307613614	no	down	0.906133069	-0.142205164	no	down	0.740142823	-0.434124406	no	down	0.581125675	-0.783077899	no	down	0.877728297	-0.188153676	no	down
TRINITY_DN10683_c0_g1		0.339700702	-1.557663896	no	down	1.507672658	0.592323229	no	up	1.319633094	0.400136864	no	up	2.012841801	1.009233789	no	up	0.809954153	-0.304087847	no	down	0.421561279	-1.246185734	no	down
TRINITY_DN10683_c0_g2		0.698148925	-0.518393279	no	down	1	0	no	no change	1	0	no	no change	1	0	no	no change	1.231733646	0.300690317	no	up	0.562769056	-0.829385091	no	down
TRINITY_DN10684_c0_g1		1	0	no	no change	1.154866356	0.207725909	no	up	1.556613383	0.638410666	no	up	1.818554611	0.86279225	no	up	1	0	no	no change	1	0	no	no change
TRINITY_DN10686_c0_g1		2.736815552	1.452498207	no	up	0.363085284	-1.461619636	no	down	10.17221587	3.346562079	no	up	3.970573268	1.989347318	no	up	2.799605949	1.485223779	no	up	0.973279995	-0.039073194	no	down
TRINITY_DN10688_c0_g1		0.646083649	-0.63020713	no	down	2.201843709	1.138712068	no	up	0.338223009	-1.563953285	no	down	0.757897795	-0.399924786	no	down	0.419220502	-1.254218821	no	down	1	0	no	no change
TRINITY_DN10688_c0_g2		1	0	no	no change	0.871611746	-0.198242456	no	down	0.952252658	-0.070583685	no	down	0.842843737	-0.246662915	no	down	1	0	no	no change	1	0	no	no change
TRINITY_DN1068_c0_g1	hypothetical protein C7M84_001548 [Penaeus vannamei]	1	0	no	no change	0.05281729	-4.24284592	yes	down	0.017280887	-5.854678952	yes	down	0.000935447	-10.06205662	yes	down	2.847083526	1.509484818	no	up	0.442165018	-1.177343204	no	down
TRINITY_DN1068_c1_g1		0.130667188	-2.93603119	yes	down	1.154866267	0.207725797	no	up	1.556613383	0.638410666	no	up	1.818554611	0.86279225	no	up	0.726538242	-0.460889357	no	down	0.179694122	-2.476384876	no	down
TRINITY_DN1068_c2_g1		0.263333269	-1.925038293	no	down	1	0	no	no change	1	0	no	no change	1	0	no	no change	0.952563479	-0.070112858	no	down	0.277760113	-1.848088655	no	down
TRINITY_DN1068_c3_g1		2.45095878	1.293346221	no	up	0.29173487	-1.777270256	no	down	3.137908569	1.649803316	no	up	0.925316252	-0.111981564	no	down	2.997215994	1.583623055	no	up	0.814908095	-0.295290733	no	down
TRINITY_DN10690_c0_g1	PREDICTED: POU domain, class 6, transcription factor 1-like, partial [Hyalella azteca]	1.404161406	0.48970878	no	up	1.101906077	0.140001259	no	up	0.738790988	-0.436761828	no	down	0.823916287	-0.279430333	no	down	1.651191197	0.723507184	no	up	0.849924015	-0.234594229	no	down
TRINITY_DN10690_c0_g2		1	0	no	no change	0.364260092	-1.45695915	no	down	1.152013253	0.204157314	no	up	0.418362004	-1.257176264	no	down	1	0	no	no change	1	0	no	no change
TRINITY_DN10690_c0_g3		1.234428915	0.30384376	no	up	1.002515944	0.003625181	no	up	1.701023806	0.766403332	no	up	1.728056232	0.789150165	no	up	1.27510869	0.350620227	no	up	0.968400583	-0.046324148	no	down
TRINITY_DN10691_c0_g1		0.45512864	-1.135653722	no	down	1.194486214	0.256390203	no	up	0.884441863	-0.177160781	no	down	1.067950685	0.094845028	no	up	1.096522374	0.13293525	no	up	0.412931553	-1.276025432	no	down
TRINITY_DN10692_c0_g1	PREDICTED: LOW QUALITY PROTEIN: uncharacterized protein LOC108664000 [Hyalella azteca]	1.909531618	0.933218808	no	up	4.551286583	2.186274432	yes	up	0.436193965	-1.196958286	no	down	2.004146773	1.002988167	no	up	1.612769913	0.68954063	no	up	1.176547116	0.234559095	no	up
TRINITY_DN10693_c0_g1	putative L-aspartate dehydrogenase [Penaeus vannamei]	1.888779455	0.917454254	no	up	2.802081067	1.486498695	yes	up	0.602224691	-0.731626235	no	down	1.70688338	0.771364492	no	up	0.835156235	-0.259881983	no	down	2.256078535	1.173817289	yes	up
TRINITY_DN10694_c0_g1		0.646083649	-0.63020713	no	down	12.07774248	3.594278913	no	up	1	0	no	no change	9.772910599	3.288788294	no	up	1.556592935	0.638391715	no	up	0.412962371	-1.275917765	no	down
TRINITY_DN10695_c0_g1		3.303509981	1.723999704	no	up	0.440917396	-1.181419697	yes	down	1.823656133	0.866833722	no	up	0.811430804	-0.301460024	no	down	3.033429512	1.600949788	no	up	1.089190679	0.123256541	no	up
TRINITY_DN10696_c0_g1	putative fibrillin-2-like isoform X1 [Apostichopus japonicus]	0.367682516	-1.443467518	yes	down	1.230760077	0.299549552	no	up	0.554629927	-0.850402632	no	down	0.690632959	-0.534008909	no	down	0.95161822	-0.071545201	no	down	0.38558371	-1.374883992	yes	down
TRINITY_DN10696_c0_g2		0.112675582	-3.149753189	no	down	0.924784819	-0.112810379	no	down	2.581054459	1.367960582	yes	up	2.411317445	1.269821591	no	up	1.566694585	0.647723965	no	up	0.071749765	-3.800882087	no	down
TRINITY_DN10696_c2_g1		0.347687444	-1.524137127	no	down	4.386017161	2.132911457	no	up	0.41033022	-1.285142686	no	down	1.806177681	0.852939824	no	up	1.223146523	0.290597237	no	up	0.284009948	-1.815986629	no	down
TRINITY_DN10697_c0_g1	uncharacterized protein LOC113821245 [Penaeus vannamei]	1.341421276	0.42376239	no	up	0.942099388	-0.086048828	no	down	0.933376401	-0.099469104	no	down	0.890116909	-0.167933261	no	down	1.309795971	0.389342098	no	up	1.023380444	0.03334257	no	up
TRINITY_DN10697_c0_g2		1.079235006	0.110009049	no	up	1.899342793	0.925500306	no	up	0.304210119	-1.716859952	no	down	0.575915409	-0.796071173	no	down	0.467702836	-1.096335919	no	down	2.303052082	1.203547037	no	up
TRINITY_DN10698_c0_g1	NADH dehydrogenase (ubiquinone	1.25771096	0.330800408	no	up	1.002623951	0.003780602	no	up	1.521091288	0.605106738	no	up	1.543018069	0.625754956	no	up	1.108256132	0.148291345	no	up	1.13224812	0.179190144	no	up
TRINITY_DN10699_c0_g1	Transcription factor IIIA [Armadillidium nasatum]	1.062453196	0.087399288	no	up	0.853930905	-0.227808755	no	down	1.264228255	0.338256964	no	up	1.09227811	0.127340234	no	up	1.384185943	0.469037758	no	up	0.76552285	-0.385482654	no	down
TRINITY_DN1069_c0_g1	vesicle transport protein SEC20-like [Penaeus vannamei]	1.065911649	0.092087862	no	up	1.19631549	0.258597904	no	up	1.332824852	0.414487207	no	up	1.613212665	0.689936637	no	up	0.946355492	-0.079545871	no	down	1.124384876	0.169135953	no	up
TRINITY_DN106_c0_g1	uncharacterized protein LOC113815168 [Penaeus vannamei]	0.589197134	-0.763177683	no	down	1.04861372	0.068483328	no	up	0.769154399	-0.378654862	no	down	0.816415295	-0.292624885	no	down	0.846579622	-0.240282333	no	down	0.69451075	-0.52593107	no	down
TRINITY_DN10700_c0_g1		11.13869109	3.477507806	no	up	0.431099484	-1.213907258	no	down	0.785403861	-0.348493404	no	down	0.34184653	-1.548579314	no	down	1.590339226	0.669334531	no	up	6.980750026	2.803382051	no	up
TRINITY_DN10703_c0_g1	uncharacterized protein LOC113803791 [Penaeus vannamei]	0.829600842	-0.269510737	no	down	0.814902358	-0.29530089	no	down	0.897046069	-0.156746017	no	down	0.739970933	-0.434459493	no	down	1.565970441	0.647056981	no	up	0.529554479	-0.917148983	no	down
TRINITY_DN10704_c0_g1		1.088280232	0.122050098	no	up	0.940240422	-0.08889839	no	down	0.984672676	-0.02228387	no	down	0.937174199	-0.093610859	no	down	2.028092879	1.020123724	no	up	0.535745127	-0.900381273	no	down
TRINITY_DN10705_c0_g1	beclin 1-associated autophagy-related key regulator-like [Penaeus vannamei]	0.578625221	-0.789298885	no	down	0.830859264	-0.267323969	no	down	1.117644267	0.160461068	no	up	0.94005872	-0.089177218	no	down	0.959917835	-0.059017173	no	down	0.601777276	-0.732698466	no	down
TRINITY_DN10706_c0_g1		0.239578074	-2.061432214	no	down	4.953384188	2.308414522	no	up	1	0	no	no change	3.970573268	1.989347318	no	up	0.154933249	-2.690281312	no	down	1	0	no	no change
TRINITY_DN10707_c0_g1	protein lines-like [Penaeus vannamei]	1.188918565	0.249649901	no	up	0.99304601	-0.010067533	no	down	0.96016746	-0.05864205	no	down	0.965882223	-0.050080813	no	down	1.018722338	0.026760885	no	up	1.164912146	0.220221156	no	up
TRINITY_DN10708_c0_g1	PREDICTED: heparan sulfate 2-O-sulfotransferase pipe-like [Hyalella azteca]	1	0	no	no change	0.355174808	-1.493398838	yes	down	2.105362169	1.07406843	yes	up	0.75446284	-0.40647825	no	down	3.037883416	1.603066505	no	up	0.412962371	-1.275917765	no	down
TRINITY_DN10709_c0_g1	importin-11-like [Penaeus vannamei]	0.899283718	-0.153151747	no	down	0.943076919	-0.08455265	no	down	1.029006715	0.041252397	no	up	0.981897223	-0.026356073	no	down	0.889753567	-0.168522284	no	down	1.00863932	0.012410372	no	up
TRINITY_DN10709_c0_g2		0.141817948	-2.817887973	no	down	0.177786332	-2.491783678	no	down	0.929715078	-0.105139442	no	down	0.166901804	-2.582928546	no	down	0.329540301	-1.601473183	no	down	0.429913649	-1.217881181	no	down
TRINITY_DN10709_c0_g5		0.857297234	-0.222132606	no	down	1.464170453	0.550083516	no	up	0.96492813	-0.051506603	no	down	1.431396748	0.517423607	no	up	0.528575038	-0.9198198	no	down	1.64021532	0.713885218	no	up
TRINITY_DN1070_c0_g1		1.96229613	0.972542775	no	up	2.026038748	1.018661766	yes	up	0.190637952	-2.391092738	yes	down	0.390455453	-1.356770133	yes	down	0.903740671	-0.146019246	no	down	2.165322724	1.114582063	no	up
TRINITY_DN1070_c0_g2	Ankyrin repeat-containing domain,Ankyrin repeat [Cinara cedri]	1.646491146	0.719394754	no	up	2.688675556	1.426895675	yes	up	0.200092411	-2.321261647	yes	down	0.544302173	-0.877520298	no	down	0.82932495	-0.269990599	no	down	1.981989098	0.986949027	no	up
TRINITY_DN1070_c0_g3		1	0	no	no change	16.0013204	4.000119053	yes	up	0.155543786	-2.684607333	yes	down	2.51966358	1.333231121	yes	up	1	0	no	no change	1	0	no	no change
TRINITY_DN10710_c0_g1	uncharacterized protein LOC113825654 isoform X1 [Penaeus vannamei]	1.346982955	0.429731595	no	up	1.010795818	0.015491601	no	up	0.994366726	-0.008150074	no	down	1.01776556	0.025405277	no	up	1.941575195	0.957227582	no	up	0.69298801	-0.529097704	no	down
TRINITY_DN10710_c0_g2		0.696703335	-0.521383626	no	down	1.001027894	0.001482175	no	up	1.008304315	0.011931122	no	up	1.020609661	0.029431203	no	up	0.851701952	-0.231579439	no	down	0.815936243	-0.29347167	no	down
TRINITY_DN10711_c0_g2		1.258385503	0.331573956	no	up	1.709563586	0.773628084	no	up	0.348661	-1.520103098	no	down	0.605396273	-0.724048301	no	down	3.781460474	1.918943539	no	up	0.332095722	-1.590328955	no	down
TRINITY_DN10711_c0_g3		1.697925405	0.763773079	no	up	0.773788467	-0.369988869	no	down	1.647080451	0.719911024	no	up	1.289891396	0.367249601	no	up	1.343819025	0.426338861	no	up	1.258560561	0.331774639	no	up
TRINITY_DN10711_c0_g4		4.754438967	2.24927511	no	up	0.367297707	-1.444978207	no	down	0.672694588	-0.571976443	no	down	0.252163462	-1.987568847	no	down	2.997215994	1.583623055	no	up	1.575026889	0.655376458	no	up
TRINITY_DN10711_c0_g5		0.574005739	-0.800862934	no	down	1.199266434	0.262152209	no	up	0.802791602	-0.316902569	no	down	0.973651301	-0.03852291	no	down	0.851536599	-0.231859556	no	down	0.67264125	-0.57209084	no	down
TRINITY_DN10711_c0_g6	zinc finger and BTB domain-containing protein 17-like [Penaeus vannamei]	0.748992692	-0.416976453	no	down	1.089010306	0.123017607	no	up	1.419930984	0.505820809	no	up	1.564897969	0.646068597	no	up	0.906951613	-0.140902512	no	down	0.823700745	-0.279807802	no	down
TRINITY_DN10711_c1_g1		2.45095878	1.293346221	no	up	1	0	no	no change	1	0	no	no change	1	0	no	no change	3.016868526	1.593051826	no	up	0.811084365	-0.302076111	no	down
TRINITY_DN10712_c0_g1		0.003958438	-7.980852923	yes	down	0.031956739	-4.96773601	yes	down	1.796162432	0.844917823	no	up	0.057596332	-4.117879255	yes	down	0.014317976	-6.126028628	yes	down	0.279083928	-1.84122905	no	down
TRINITY_DN10713_c0_g1	apolipoprotein D-like [Penaeus vannamei]	1.238915846	0.309078195	no	up	0.592938467	-0.7540457	no	down	1.556613383	0.638410666	no	up	1	0	no	no change	2.6223568	1.390863993	yes	up	0.468522393	-1.093810091	no	down
TRINITY_DN10714_c0_g1		2.906217245	1.539142551	no	up	0.630617862	-0.66516206	no	down	2.84648987	1.509183966	no	up	1.818554611	0.86279225	no	up	1.07408573	0.103109148	no	up	2.695467516	1.430535523	no	up
TRINITY_DN10715_c0_g1		0.621938347	-0.685156522	no	down	0.986047248	-0.020271317	no	down	0.729867266	-0.454293977	no	down	0.72842976	-0.45713823	no	down	0.450259079	-1.151172727	no	down	1.37935578	0.463994622	no	up
TRINITY_DN10715_c0_g2		1.129214643	0.175319742	no	up	0.813223133	-0.298276841	no	down	1.014800253	0.021195784	no	up	0.835640392	-0.259045866	no	down	1.527647071	0.611311279	no	up	0.739927258	-0.434544647	no	down
TRINITY_DN10715_c0_g3		0.049855016	-4.32611752	no	down	1	0	no	no change	0.142152569	-2.814487922	no	down	0.166184076	-2.589145946	no	down	0.289662085	-1.787557238	no	down	0.173074144	-2.530537885	no	down
TRINITY_DN10715_c0_g4		0.819401139	-0.287358198	no	down	0.997703807	-0.003316516	no	down	0.867473472	-0.205108456	no	down	0.876258662	-0.190571294	no	down	0.642804205	-0.637548728	no	down	1.273427958	0.348717344	no	up
TRINITY_DN10715_c0_g5		9.733717105	3.282990846	no	up	3.293771445	1.71974045	no	up	0.780220395	-0.358046383	no	down	2.612806526	1.385600299	no	up	2.847083526	1.509484818	no	up	3.373285181	1.75415429	no	up
TRINITY_DN10715_c1_g1		0.353176376	-1.50153925	no	down	0.958888005	-0.060565772	no	down	1.623160605	0.698805756	no	up	1.577297406	0.657454712	no	up	2.08306513	1.058707948	no	up	0.16784134	-2.574829997	no	down
TRINITY_DN10716_c0_g1		0.275530251	-1.859717371	yes	down	1.494255431	0.579426786	no	up	0.462916388	-1.111176457	yes	down	0.699357598	-0.515897766	no	down	0.519663077	-0.944351538	no	down	0.529203625	-0.918105152	no	down
TRINITY_DN10716_c0_g2		0.241536277	-2.049688205	yes	down	1.814122668	0.859272012	no	up	0.292834109	-1.771844488	yes	down	0.537697898	-0.895132264	no	down	0.882910726	-0.179660525	no	down	0.273164626	-1.872157423	yes	down
TRINITY_DN10717_c0_g1		0.572380289	-0.804954103	no	down	0.88542015	-0.175565888	no	down	1.128555791	0.174477741	no	up	1.010860637	0.015584112	no	up	0.89253489	-0.164019529	no	down	0.638719557	-0.646745471	no	down
TRINITY_DN10718_c0_g1		3.474205249	1.796682988	no	up	0.556077508	-0.84664211	no	down	1.543731973	0.626422289	no	up	0.87315281	-0.195693934	no	down	6.134166322	2.616867284	no	up	0.56771032	-0.816773128	no	down
TRINITY_DN10719_c0_g1		0.655175069	-0.610047634	no	down	1.272823076	0.348031897	no	up	0.464450087	-1.106404533	no	down	0.603667863	-0.728173095	no	down	0.817086369	-0.291439511	no	down	0.801172377	-0.319815414	no	down
TRINITY_DN1071_c0_g1		0.80683098	-0.309661614	no	down	0.72690537	-0.460160532	no	down	1.348556925	0.431416422	no	up	0.991849844	-0.011806368	no	down	0.791910277	-0.336591112	no	down	1.016724278	0.023928493	no	up
TRINITY_DN10720_c0_g1	glycine-rich RNA-binding protein 10-like isoform X3 [Penaeus vannamei]	2.06037303	1.042905561	yes	up	0.928431822	-0.107132124	no	down	1.177170958	0.235323856	no	up	1.105596007	0.144824311	no	up	1.838495351	0.878525528	no	up	1.119779302	0.163214419	no	up
TRINITY_DN10721_c0_g1	cytospin-A-like isoform X2 [Penaeus vannamei]	0.867505925	-0.205054483	no	down	1.206313157	0.270604478	no	up	0.756534545	-0.402522134	no	down	0.92378606	-0.114369319	no	down	1.069688598	0.097190869	no	up	0.809643214	-0.304641801	no	down
TRINITY_DN10721_c0_g2		1.607323687	0.684660492	no	up	0.565906191	-0.821365175	no	down	0.993037825	-0.010079423	no	down	0.569134897	-0.813157452	no	down	0.518098986	-0.948700334	no	down	3.097644959	1.631171797	no	up
TRINITY_DN10721_c0_g4		0.168372956	-2.57026766	no	down	0.425277437	-1.233523781	no	down	1.869973534	0.903017852	no	up	0.80608766	-0.310991357	no	down	0.056100641	-4.155838932	no	down	2.995247045	1.582675	no	up
TRINITY_DN10722_c0_g1	hypothetical protein evm_008830 [Chilo suppressalis]	0.481473268	-1.054472395	no	down	0.638747879	-0.6466815	no	down	0.695437217	-0.524007819	no	down	0.45002519	-1.151922337	no	down	0.872494971	-0.196781279	no	down	0.551593796	-0.858321864	no	down
TRINITY_DN10723_c0_g1		1.031683619	0.045000615	no	up	3.014664261	1.59199734	yes	up	0.448517436	-1.156764023	no	down	1.368868478	0.452983838	no	up	0.499754004	-1.00070997	no	down	2.061358504	1.043595435	no	up
TRINITY_DN10724_c0_g1		1.063113051	0.088295021	no	up	1.356988716	0.440408724	no	up	2.597518975	1.377134288	no	up	3.578465905	1.839341234	no	up	1.891325029	0.919397315	no	up	0.55902304	-0.839020349	no	down
TRINITY_DN10725_c0_g1		4.851951513	2.278565133	no	up	2.139373608	1.097188449	no	up	0.952723937	-0.069869858	no	down	2.060516769	1.043006205	no	up	2.922158094	1.547034233	no	up	1.631985295	0.706628058	no	up
TRINITY_DN10726_c0_g1	sodium/potassium-transporting ATPase subunit beta-like [Penaeus vannamei]	1.688529579	0.755767452	no	up	1.384900278	0.469782096	no	up	0.704482582	-0.505364057	no	down	0.985718381	-0.020752566	no	down	1.519224618	0.603335189	no	up	1.108789956	0.148986094	no	up
TRINITY_DN10728_c0_g1	Zinc finger protein [Aphis craccivora]	0.274849308	-1.86328725	no	down	15.61267769	3.964646086	no	up	0.41033022	-1.285142686	no	down	6.442527722	2.68762684	no	up	0.582236279	-0.78032336	no	down	0.469427346	-1.091026207	no	down
TRINITY_DN10728_c0_g2		3.969630673	1.989004788	yes	up	3.279071269	1.713287258	no	up	0.660987421	-0.597305278	no	down	2.190121415	1.131010852	no	up	2.866488495	1.519284489	yes	up	1.384690361	0.469563403	no	up
TRINITY_DN10729_c0_g1	uncharacterized protein LOC113800713 [Penaeus vannamei]	0.562104237	-0.831090405	no	down	0.951863032	-0.071174103	no	down	0.94088549	-0.087908944	no	down	0.906162897	-0.142157674	no	down	1.034648714	0.049141025	no	up	0.542647609	-0.881912467	no	down
TRINITY_DN10729_c0_g2		1.258385288	0.331573709	no	up	0.871375875	-0.198632924	no	down	0.483618256	-1.048059389	no	down	0.428578562	-1.222368408	no	down	0.81652147	-0.292437274	no	down	1.537828183	0.620894324	no	up
TRINITY_DN1072_c0_g1		0.646083649	-0.63020713	no	down	0.703658928	-0.507051788	no	down	1.470397973	0.556206683	no	up	1.054663436	0.07678268	no	up	2.270252164	1.182852551	no	up	0.284009948	-1.815986629	no	down
TRINITY_DN10730_c0_g1		0.677152603	-0.5624471	no	down	0.949027583	-0.075478076	no	down	0.681031	-0.554207624	no	down	0.653428321	-0.61389911	no	down	0.809907455	-0.304171029	no	down	0.836222153	-0.258041831	no	down
TRINITY_DN10731_c3_g1	eef-1A.1 [Pristionchus pacificus]	1.502730151	0.587585964	no	up	0.533004739	-0.907779734	no	down	1.538192583	0.621236142	no	up	0.829094835	-0.270390963	no	down	1.346768888	0.429502298	no	up	1.113435893	0.155018497	no	up
TRINITY_DN10732_c0_g1		1.869383487	0.902562555	no	up	1	0	no	no change	1	0	no	no change	1	0	no	no change	3.243860222	1.697711655	no	up	0.5784025	-0.789854306	no	down
TRINITY_DN10732_c0_g3	uncharacterized protein LOC117121088, partial [Anneissia japonica]	0.987402439	-0.018289885	no	down	0.663210052	-0.592462221	no	down	1.036056161	0.051102208	no	up	0.696837681	-0.521105457	no	down	1.315399295	0.395500803	no	up	0.750327777	-0.414407128	no	down
TRINITY_DN10732_c0_g4		0.677868742	-0.560922148	no	down	1.095470366	0.131550458	no	up	0.886961978	-0.173055834	no	down	0.985683241	-0.020803998	no	down	0.814235124	-0.296482638	no	down	0.830412789	-0.268099432	no	down
TRINITY_DN10733_c0_g1		27.35933299	4.773961153	yes	up	0.592938467	-0.7540457	no	down	1.556613383	0.638410666	no	up	1	0	no	no change	19.28884364	4.269694752	yes	up	1.420257125	0.50615214	no	up
TRINITY_DN10734_c0_g1		0.378889278	-1.400151782	yes	down	0.778504452	-0.361222805	no	down	1.357685523	0.441149351	no	up	1.069805874	0.09734903	no	up	0.930955371	-0.103216086	no	down	0.406317814	-1.299319478	yes	down
TRINITY_DN10735_c0_g1	14-3-3 protein, partial [Penaeus monodon]	1	0	no	no change	73.11522464	6.192099942	yes	up	0.126066215	-2.987746399	no	down	9.220226594	3.204802206	yes	up	1	0	no	no change	1	0	no	no change
TRINITY_DN10735_c1_g1	14-3-3 protein, partial [Penaeus monodon]	1	0	no	no change	0.052962382	-4.238888169	no	down	17.42328593	4.122944828	no	up	1	0	no	no change	1	0	no	no change	1	0	no	no change
TRINITY_DN10736_c0_g1		1	0	no	no change	1.265880759	0.340141515	no	up	4.946264334	2.306339341	no	up	6.345840627	2.665811289	no	up	1	0	no	no change	1	0	no	no change
TRINITY_DN10737_c0_g1		1	0	no	no change	21.74125752	4.442363484	no	up	0.223366944	-2.162512399	no	down	4.916470831	2.297623084	no	up	1	0	no	no change	1	0	no	no change
TRINITY_DN10737_c0_g2	uncharacterized protein LOC113820961 [Penaeus vannamei]	0.42221404	-1.243953541	yes	down	1.976861714	0.983211955	no	up	0.966636885	-0.048954048	no	down	1.933103583	0.950918945	no	up	0.555670537	-0.847698348	no	down	0.758275207	-0.399206542	no	down
TRINITY_DN10739_c0_g1		9.357521004	3.226126381	no	up	1.32479196	0.405765822	no	up	0.391138417	-1.354248854	no	down	0.532522269	-0.909086237	no	down	4.539770904	2.182619495	no	up	2.053175459	1.037856922	no	up
TRINITY_DN10739_c0_g2		1.727702889	0.78885514	no	up	17.00812062	4.088151829	yes	up	0.069388426	-3.84916114	no	down	1.187711978	0.248185023	no	up	0.369030471	-1.43818815	no	down	4.687128529	2.228704357	no	up
TRINITY_DN1073_c0_g1	uncharacterized protein LOC113818255 isoform X1 [Penaeus vannamei]	0.514487237	-0.958792807	no	down	1.084668548	0.117254253	no	up	1.039702801	0.056171193	no	up	1.140555348	0.189736458	no	up	1.975607258	0.982296174	no	up	0.257780151	-1.955786917	no	down
TRINITY_DN10740_c0_g1		0.521412642	-0.939502532	no	down	2.249349203	1.169507651	no	up	1	0	no	no change	1.818554611	0.86279225	no	up	0.332201418	-1.589869864	no	down	1.563686018	0.644950854	no	up
TRINITY_DN10741_c0_g1		0.414189486	-1.271637164	no	down	1.504627492	0.589406356	no	up	1.056137792	0.078798072	no	up	1.608016002	0.685281764	no	up	1.044151367	0.06233087	no	up	0.396177139	-1.33578246	no	down
TRINITY_DN10742_c0_g1		1	0	no	no change	1.682928912	0.750974238	no	up	1.931041114	0.949378881	no	up	3.291998883	1.718963846	no	up	1	0	no	no change	1	0	no	no change
TRINITY_DN10743_c0_g1		0.780764218	-0.357041159	no	down	2.94837575	1.559920398	no	up	0.29361066	-1.768023746	no	down	0.874207843	-0.193951773	no	down	0.646035467	-0.630314725	no	down	1.202919736	0.266540383	no	up
TRINITY_DN10744_c0_g1		0.836187141	-0.258102237	no	down	1.06111619	0.085582637	no	up	1.225982977	0.293938947	no	up	1.31767696	0.397996724	no	up	0.361005006	-1.469909253	no	down	2.320023258	1.214139268	no	up
TRINITY_DN10744_c0_g2		0.646083649	-0.63020713	no	down	1.154866332	0.20772588	no	up	0.217448503	-2.201254315	no	down	0.253937453	-1.977454903	no	down	0.419220502	-1.254218821	no	down	1	0	no	no change
TRINITY_DN10744_c1_g1		0.914942848	-0.128246468	no	down	2.954530344	1.562928816	yes	up	0.174264995	-2.520645295	yes	down	0.52095099	-0.940780442	no	down	1.128269888	0.174112209	no	up	0.808775934	-0.306188026	no	down
TRINITY_DN10744_c1_g2		0.353176376	-1.50153925	no	down	4.307853738	2.106969268	no	up	0.198126461	-2.335506523	no	down	0.873194783	-0.195624585	no	down	0.83693756	-0.2568081	no	down	0.418240339	-1.257595879	no	down
TRINITY_DN10745_c0_g1		0.801387685	-0.319427754	no	down	3.233709066	1.693189886	yes	up	0.502278686	-0.993440038	no	down	1.644625854	0.717759414	no	up	1.264609401	0.338691849	no	up	0.629051088	-0.668750904	no	down
TRINITY_DN10746_c0_g1	uncharacterized protein LOC113803231 [Penaeus vannamei]	0.166919312	-2.582777211	no	down	2.215396234	1.147564755	yes	up	0.581357674	-0.782502055	no	down	1.301624227	0.380313009	no	up	0.391695523	-1.352195455	no	down	0.431063447	-1.214027863	no	down
TRINITY_DN10747_c0_g1		0.855616285	-0.224964153	no	down	0.866713752	-0.206372499	no	down	1.265923403	0.340190115	no	up	1.109524203	0.149941138	no	up	1.56513348	0.6462857	no	up	0.546262533	-0.872333621	no	down
TRINITY_DN10747_c2_g1		16.32824938	4.029298217	no	up	1	0	no	no change	1	0	no	no change	1	0	no	no change	36.83663947	5.203069548	yes	up	0.437404264	-1.192960811	no	down
TRINITY_DN10748_c0_g1	60S ribosomal protein L12 [Ctenocephalides felis]	2.45095878	1.293346221	no	up	1	0	no	no change	0.00142888	-9.45089994	yes	down	0.001669417	-9.226440031	yes	down	1	0	no	no change	2.995247045	1.582675	no	up
TRINITY_DN10749_c0_g1	gamma-butyrobetaine dioxygenase-like [Penaeus vannamei]	0.705339537	-0.503610184	no	down	0.862642827	-0.213164752	no	down	0.778966084	-0.36036758	no	down	0.6793456	-0.557782399	no	down	0.969065589	-0.04533378	no	down	0.725908704	-0.46213998	no	down
TRINITY_DN1074_c0_g1	peflin-like [Penaeus vannamei]	0.716370614	-0.481221937	no	down	0.157070787	-2.670513211	no	down	5.870390075	2.553456371	no	up	1	0	no	no change	0.820724757	-0.285029622	no	down	0.870026468	-0.200868804	no	down
TRINITY_DN10751_c0_g1	60S ribosomal protein L21 [Onthophagus taurus]	3.029865114	1.599253568	no	up	0.414952735	-1.268981079	no	down	0.438522633	-1.189276789	no	down	0.185263054	-2.432352897	no	down	0.426204949	-1.23038075	no	down	7.091010906	2.825991315	no	up
TRINITY_DN10751_c0_g2	60S ribosomal protein L21-A-like [Mizuhopecten yessoensis]	4.074108137	2.026484274	no	up	2.691559393	1.428442261	no	up	0.840257497	-0.251096585	no	down	2.26780033	1.181293623	no	up	0.452470185	-1.144105365	no	down	8.944472686	3.160996432	no	up
TRINITY_DN10751_c0_g3	aminomethyltransferase, mitochondrial-like [Anneissia japonica]	4.99858942	2.32152103	yes	up	1.071613823	0.099785096	no	up	0.482091201	-1.052621997	no	down	0.522171955	-0.93740312	no	down	0.645064694	-0.632484237	no	down	7.708153392	2.946385281	yes	up
TRINITY_DN10752_c0_g1		7.088485725	2.825477465	no	up	1.209586013	0.274513362	no	up	2.863524439	1.517791916	no	up	3.54547161	1.825977544	no	up	19.11341631	4.256513762	no	up	0.364598763	-1.455618428	no	down
TRINITY_DN10753_c0_g1	tRNA-dihydrouridine(47	1.210837866	0.276005698	no	up	1.01178714	0.016905807	no	up	1.219113915	0.285832939	no	up	1.247859828	0.319455886	no	up	1.039409719	0.055764454	no	up	1.162830353	0.217640635	no	up
TRINITY_DN10754_c0_g1		0.800495292	-0.321035177	no	down	1.80036533	0.848289688	no	up	1.24539834	0.316607261	no	up	2.271766555	1.183814592	no	up	0.693971959	-0.527050724	no	down	1.151136877	0.203059389	no	up
TRINITY_DN10754_c1_g1		0.989465828	-0.015278211	no	down	1.591638216	0.670512444	no	up	0.424765237	-1.235262396	no	down	0.68217914	-0.551777454	no	down	0.611170604	-0.710352941	no	down	1.609487488	0.686601362	no	up
TRINITY_DN10754_c2_g1	probable G-protein coupled receptor Mth-like 1 isoform X3 [Penaeus vannamei]	1	0	no	no change	1.553731606	0.635737312	no	up	1.422822526	0.50875572	no	up	2.237121914	1.16164388	yes	up	1	0	no	no change	1	0	no	no change
TRINITY_DN10754_c2_g2	probable G-protein coupled receptor Mth-like 1 isoform X1 [Penaeus vannamei]	0.646083649	-0.63020713	no	down	4.561899538	2.189634676	yes	up	0.260772135	-1.93913838	no	down	1.202338974	0.265843691	no	up	0.419220502	-1.254218821	no	down	1	0	no	no change
TRINITY_DN10754_c3_g1		1	0	no	no change	1	0	no	no change	0.41033022	-1.285142686	no	down	0.479379094	-1.060761101	no	down	3.016868526	1.593051826	no	up	0.41558681	-1.266778228	no	down
TRINITY_DN10756_c0_g1	C-type lectin-like, partial [Trinorchestia longiramus]	7.00224923	2.807818412	no	up	0.768950691	-0.379037006	no	down	1.817749771	0.862153614	no	up	1.414347686	0.500136818	no	up	2.942203893	1.556897228	no	up	2.379742029	1.25080519	no	up
TRINITY_DN10757_c0_g1		0.166309247	-2.588059706	no	down	0.802265575	-0.317848202	no	down	0.308333177	-1.697437964	no	down	0.254678207	-1.973252582	no	down	1.007623601	0.01095682	no	up	0.165204139	-2.597678264	no	down
TRINITY_DN10758_c0_g1	ATP-dependent RNA helicase DDX54-like [Penaeus vannamei]	1.489370162	0.57470236	no	up	0.79340595	-0.333868878	no	down	1.350260784	0.433238071	no	up	1.084063316	0.116449022	no	up	1.07493762	0.104252941	no	up	1.38297119	0.467771103	no	up
TRINITY_DN10759_c0_g1	telomere zinc finger-associated protein-like [Penaeus vannamei]	0.843888104	-0.244876379	no	down	1.075033891	0.104382142	no	up	0.894497625	-0.160850443	no	down	0.973243207	-0.039127725	no	down	1.17276818	0.229917865	no	up	0.717287258	-0.479377091	no	down
TRINITY_DN1075_c0_g1		0.155697417	-2.683183085	yes	down	2.166074432	1.115082819	yes	up	0.286488992	-1.80344839	yes	down	0.627569052	-0.672153887	no	down	0.604158424	-0.727001188	no	down	0.257119792	-1.95948743	yes	down
TRINITY_DN10760_c0_g1		0.762684536	-0.390841646	no	down	1.156426208	0.20967321	no	up	0.795681965	-0.329736196	no	down	0.930964164	-0.10320246	no	down	0.5581547	-0.841263055	no	down	1.364893417	0.448788297	no	up
TRINITY_DN10761_c0_g1	kinetochore protein NDC80 homolog [Penaeus vannamei]	1.452147574	0.538188074	no	up	0.525288524	-0.928818027	no	down	2.081060425	1.057318855	yes	up	1.104993111	0.144037375	no	up	1.172290462	0.229330075	no	up	1.236233711	0.305951512	no	up
TRINITY_DN10762_c0_g3	hyaluronidase-like [Penaeus vannamei]	1.115801079	0.158079851	no	up	0.398051723	-1.328972189	no	down	3.071568842	1.618975718	no	up	1.238115839	0.308146301	no	up	0.333578416	-1.583902153	yes	down	3.334395236	1.737425121	yes	up
TRINITY_DN10763_c0_g1	dihydrofolate reductase-like isoform X2 [Penaeus vannamei]	1.75987011	0.815468952	no	up	0.850316286	-0.233928524	no	down	1.450978101	0.537025746	no	up	1.247653369	0.319217172	no	up	0.941386996	-0.087140171	no	down	1.864536539	0.898817069	no	up
TRINITY_DN10764_c0_g1		0.979962201	-0.029201991	no	down	0.742302365	-0.42992113	no	down	1.402409166	0.487907331	no	up	1.053047541	0.07457057	no	up	0.524375386	-0.931328127	no	down	1.863350972	0.897899439	no	up
TRINITY_DN10764_c0_g2		0.916429291	-0.125904524	no	down	1.155352696	0.208333332	no	up	0.489438259	-1.030801216	yes	down	0.571540238	-0.807073023	no	down	1.400105675	0.485535721	no	up	0.654529534	-0.611469803	no	down
TRINITY_DN10764_c1_g1		0.441203705	-1.180483189	yes	down	1	0	no	no change	1	0	no	no change	1	0	no	no change	0.497170078	-1.008188625	yes	down	0.885017703	-0.176221781	no	down
TRINITY_DN10764_c2_g1		1.870051911	0.903078319	no	up	2.781802859	1.476020183	no	up	0.5147783	-0.957976854	no	down	1.451479598	0.537524293	no	up	3.614555122	1.853818092	no	up	0.521635859	-0.938885047	no	down
TRINITY_DN10765_c0_g1	Uncharacterized protein FWK35_00035933 [Aphis craccivora]	0.519184785	-0.945679989	no	down	1.050456364	0.071016233	no	up	0.89637031	-0.157833232	no	down	0.952307247	-0.070500984	no	down	0.608052445	-0.717732333	no	down	0.851557882	-0.231823499	no	down
TRINITY_DN10766_c0_g1	tubulin alpha-1A chain [Penaeus vannamei]	0.723630187	-0.466675501	no	down	1.348199817	0.431034335	no	up	0.862548507	-0.213322502	no	down	1.176528275	0.234535993	no	up	0.634473205	-0.656368858	no	down	1.136352914	0.184410958	no	up
TRINITY_DN10767_c0_g1	tyrosine-protein kinase Abl-like isoform X1 [Penaeus vannamei]	1.129657311	0.175885188	no	up	1.223984021	0.291584724	no	up	0.604620574	-0.725898023	no	down	0.748961516	-0.417036505	no	down	1.237347666	0.307250922	no	up	0.911092823	-0.13433005	no	down
TRINITY_DN10767_c0_g2	tyrosine-protein kinase Abl-like isoform X1 [Penaeus vannamei]	0.646083649	-0.63020713	no	down	1.303651743	0.38255852	no	up	0.160997844	-2.634886728	yes	down	0.213510037	-2.227624203	yes	down	0.419220502	-1.254218821	no	down	1	0	no	no change
TRINITY_DN10767_c0_g4		2.45095878	1.293346221	no	up	1.715581837	0.778697947	no	up	0.38639374	-1.371856375	yes	down	0.675748433	-0.565441834	no	down	1.590339226	0.669334531	no	up	1.537828183	0.620894324	no	up
TRINITY_DN10767_c0_g5		1	0	no	no change	1.136486515	0.184580566	no	up	0.593472523	-0.752746858	no	down	0.684325383	-0.547245634	no	down	1.590339226	0.669334531	no	up	0.78956046	-0.340878352	no	down
TRINITY_DN10768_c0_g1		0.709304277	-0.495523448	no	down	1.267837582	0.342369939	no	up	1.587595201	0.666843107	no	up	2.038209507	1.027302353	no	up	1.495088032	0.580230434	no	up	0.476099498	-1.070664987	no	down
TRINITY_DN10768_c0_g2	E3 ubiquitin-protein ligase [Armadillidium vulgare]	1.550959427	0.633160946	no	up	1.923937332	0.944061807	no	up	0.630756662	-0.664844557	no	down	1.229567266	0.298150663	no	up	2.351389	1.23351323	no	up	0.660205073	-0.599013871	no	down
TRINITY_DN10768_c0_g4	60S ribosomal protein L21-like [Halyomorpha halys]	1	0	no	no change	2.900682309	1.536392296	no	up	1.238996616	0.309172247	no	up	3.640031943	1.863951111	no	up	1	0	no	no change	1	0	no	no change
TRINITY_DN10769_c0_g1		0.52251097	-0.936466767	no	down	5.19787687	2.377922459	no	up	0.161428413	-2.631033569	no	down	0.84747479	-0.238757641	no	down	0.81791782	-0.289972198	no	down	0.637979288	-0.648418507	no	down
TRINITY_DN1076_c0_g1		0.686695346	-0.54225791	no	down	0.009203793	-6.763555805	yes	down	13.22610124	3.725315945	yes	up	0.123622508	-3.015986651	yes	down	0.44537119	-1.166919857	no	down	1.537828179	0.62089432	no	up
TRINITY_DN1076_c0_g2		0.719433998	-0.475065757	no	down	0.043447495	-4.524583196	yes	down	6.996802987	2.806695869	yes	up	0.30674225	-1.704901203	yes	down	0.404624692	-1.305343734	no	down	1.774240346	0.827201456	no	up
TRINITY_DN10770_c0_g1		25.55143671	4.675332508	yes	up	0.437779231	-1.191724582	yes	down	36.22206053	5.178796713	yes	up	15.95560437	3.995991351	yes	up	8.304079273	3.053820216	no	up	3.067709699	1.617161965	no	up
TRINITY_DN10771_c0_g1		0.668753128	-0.580454362	no	down	0.956799665	-0.063711211	no	down	1.128309065	0.174162303	no	up	1.092445451	0.127561243	no	up	0.862184742	-0.213931064	no	down	0.773369815	-0.370769638	no	down
TRINITY_DN10772_c0_g1	egf-like protein A [Nilaparvata lugens]	1.896791309	0.923560957	no	up	1.117343038	0.160072179	no	up	0.897007749	-0.156807646	no	down	1.014602295	0.020914329	no	up	1.018134739	0.025928499	no	up	1.867251186	0.900916015	no	up
TRINITY_DN10772_c0_g3		1	0	no	no change	1.437032884	0.523093076	no	up	1.159340087	0.213303837	no	up	1.693464798	0.759977998	no	up	1	0	no	no change	1	0	no	no change
TRINITY_DN10773_c0_g1	protein hairy-like [Penaeus vannamei]	1	0	no	no change	1.545482507	0.628057325	no	up	0.412256279	-1.278386628	yes	down	0.64502499	-0.63257304	no	down	4.365597672	2.126179179	no	up	0.288213656	-1.794789403	no	down
TRINITY_DN10775_c0_g1	peptidyl-prolyl cis-trans isomerase FKBP4-like isoform X1 [Penaeus vannamei]	1.081184211	0.112612349	no	up	0.71133718	-0.491394522	no	down	2.076181289	1.053932423	yes	up	1.494881027	0.580030669	no	up	1.16782945	0.223829598	no	up	0.923943855	-0.114122908	no	down
TRINITY_DN10776_c0_g1		1.986696746	0.990371673	no	up	0.456818319	-1.130307589	yes	down	1.262503638	0.336287545	no	up	0.58300935	-0.778409074	no	down	4.112989925	2.040187538	no	up	0.475194808	-1.073409023	no	down
TRINITY_DN10776_c0_g2		1	0	no	no change	0.704797472	-0.504719345	no	down	0.816843194	-0.291868938	no	down	0.581350504	-0.782519848	no	down	1.590339226	0.669334531	no	up	0.78956046	-0.340878352	no	down
TRINITY_DN10776_c0_g3	ADP-ribose pyrophosphatase, mitochondrial-like [Penaeus vannamei]	0.894433689	-0.160953566	no	down	0.530698303	-0.914036158	no	down	1.347924191	0.43073936	no	up	0.723557699	-0.466820028	no	down	1.013736324	0.019682452	no	up	0.880423808	-0.183729936	no	down
TRINITY_DN10777_c0_g1	uncharacterized protein LOC113815892 [Penaeus vannamei]	1.05529194	0.077642167	no	up	1.249769096	0.321661571	no	up	0.80249271	-0.317439808	no	down	1.01554956	0.022260647	no	up	0.558289438	-0.840914832	no	down	1.888291003	0.917081114	no	up
TRINITY_DN10778_c0_g1		4.663795925	2.221504661	no	up	0.932697905	-0.100518218	no	down	1.375997765	0.460478126	no	up	1.299545674	0.37800734	no	up	1	0	no	no change	5.732495972	2.519163436	no	up
TRINITY_DN10778_c0_g2		0.115174574	-3.118105829	no	down	1.220523834	0.287500468	no	up	2.841052731	1.506425609	no	up	3.503673911	1.808868509	no	up	0.531723326	-0.911252339	no	down	0.218247238	-2.195964699	no	down
TRINITY_DN10778_c0_g4	Cell division cycle protein 27-like protein, partial [Penaeus vannamei]	0.781513438	-0.355657414	no	down	1.135222762	0.182975421	no	up	0.893224797	-0.162904792	no	down	1.025503251	0.036332065	no	up	0.892374689	-0.164278501	no	down	0.874030037	-0.194245235	no	down
TRINITY_DN10779_c0_g2		6.61924043	2.726665675	no	up	1	0	no	no change	1	0	no	no change	1	0	no	no change	11.65555975	3.542946385	no	up	0.571483376	-0.807216564	no	down
TRINITY_DN10779_c0_g3		2.09495775	1.066921149	no	up	0.323428745	-1.628480191	no	down	3.343875927	1.741521318	no	up	1.075433484	0.104918297	no	up	1.610700929	0.687688643	no	up	1.31005629	0.389628802	no	up
TRINITY_DN1077_c0_g1		1.016806945	0.024045789	no	up	1.587990411	0.667202201	no	up	1.171705675	0.228610219	no	up	1.878413548	0.909514719	no	up	0.591112864	-0.758494477	no	down	1.715551672	0.77867258	no	up
TRINITY_DN1077_c1_g1		0.169085686	-2.564173562	no	down	2.249349203	1.169507651	no	up	0.244406695	-2.032644288	no	down	0.551854976	-0.857638909	no	down	0.4029566	-1.311303631	no	down	0.418240339	-1.257595879	no	down
TRINITY_DN10780_c0_g1	uncharacterized protein LOC113808098 isoform X1 [Penaeus vannamei]	0.88254943	-0.180251011	no	down	0.845292083	-0.242478158	no	down	0.853174483	-0.229087278	no	down	0.729854161	-0.454319881	no	down	0.766885397	-0.382917096	no	down	1.14615457	0.196801619	no	up
TRINITY_DN10781_c0_g2	LOW QUALITY PROTEIN: serine/threonine-protein kinase Tao-like [Penaeus vannamei]	1.131141848	0.177779858	no	up	1.245593844	0.31683372	no	up	0.698436341	-0.517799468	no	down	0.880700725	-0.183276241	no	down	1.401333366	0.486800202	no	up	0.806005503	-0.311138406	no	down
TRINITY_DN10783_c0_g1		0.968875763	-0.045616411	no	down	2.249349203	1.169507651	no	up	1	0	no	no change	1.818554611	0.86279225	no	up	0.519431277	-0.944995209	no	down	1.861477112	0.896447877	no	up
TRINITY_DN10784_c0_g1		1.445741836	0.531809955	no	up	0.483920048	-1.047159387	no	down	1.010887789	0.015622863	no	up	0.494406396	-1.016230689	no	down	1.079141191	0.109883635	no	up	1.341056943	0.423370497	no	up
TRINITY_DN10784_c0_g2	uncharacterized protein LOC113816857 [Penaeus vannamei]	1.573870189	0.654316553	no	up	1.054142254	0.076069568	no	up	1.156521242	0.209791765	no	up	1.233834658	0.303149077	no	up	2.04178091	1.029828068	yes	up	0.76949123	-0.378023211	no	down
TRINITY_DN10784_c0_g3		0.224106292	-2.157744938	no	down	3.953608104	1.983169873	yes	up	0.315199019	-1.665665049	yes	down	1.262740214	0.336557861	no	up	0.145403183	-2.78186924	no	down	1.537828189	0.62089433	no	up
TRINITY_DN10785_c0_g1	replication factor C subunit 5 [Lingula anatina]	1.266571592	0.340928626	no	up	0.929626191	-0.105277379	no	down	1.156697563	0.210011699	no	up	1.088234818	0.121989893	no	up	0.779577825	-0.35923504	no	down	1.620866796	0.696765534	no	up
TRINITY_DN10785_c0_g2		0.397873018	-1.32962003	no	down	0.272992205	-1.873068339	no	down	1.043720202	0.061735009	no	up	0.288804627	-1.791834239	no	down	0.278391517	-1.844812842	no	down	1.381755509	0.466502364	no	up
TRINITY_DN10785_c0_g3		0.776101863	-0.365682078	no	down	1.954929791	0.967116795	no	up	0.490314703	-1.028220071	no	down	0.971504335	-0.041707662	no	down	1.342081459	0.42447224	no	up	0.580570257	-0.784457431	no	down
TRINITY_DN10785_c0_g4		0.735910079	-0.442398601	no	down	0.962882013	-0.054569067	no	down	1.468991645	0.554826191	no	up	1.430073698	0.516089497	no	up	0.849564664	-0.235204334	no	down	0.864843137	-0.209489611	no	down
TRINITY_DN10786_c0_g1		1.044569538	0.062908537	no	up	0.869539823	-0.201675993	no	down	1.079076163	0.109796696	no	up	0.949634342	-0.074555986	no	down	1.335491222	0.417370494	no	up	0.780582541	-0.3573769	no	down
TRINITY_DN10786_c0_g2		0.17098039	-2.548097223	no	down	7.937776171	2.988734882	no	up	0.170592058	-2.551377608	no	down	1.385229186	0.47012469	no	up	0.304946578	-1.713371566	no	down	0.562769056	-0.829385091	no	down
TRINITY_DN10787_c0_g1		0.670421626	-0.576859407	no	down	1.1623072	0.216991426	no	up	1.013788189	0.019756261	no	up	1.194716211	0.256667966	no	up	1.186545439	0.246767349	no	up	0.564965537	-0.82376523	no	down
TRINITY_DN10787_c0_g2	uncharacterized protein LOC113814739 [Penaeus vannamei]	1.452048723	0.538089863	no	up	1.210094591	0.275119824	no	up	1.359329199	0.442894887	no	up	1.664029421	0.734680942	no	up	1.399298407	0.484703657	no	up	1.035546347	0.050392125	no	up
TRINITY_DN10788_c0_g1		0.442366346	-1.176686461	no	down	1.35459201	0.437858391	no	up	1.032842179	0.046619823	no	up	1.416277615	0.502104087	no	up	0.252369592	-1.986390006	no	down	1.749477187	0.806923852	no	up
TRINITY_DN10788_c0_g2		1.43695003	0.523009893	no	up	0.570081336	-0.810760325	no	down	1.090341956	0.124780668	no	up	0.629225773	-0.668350331	no	down	1.622373824	0.698106281	no	up	0.885079804	-0.176120552	no	down
TRINITY_DN10788_c1_g1		0.75284031	-0.409584217	no	down	2.302968898	1.203494927	no	up	2.84648987	1.509183966	no	up	6.657165823	2.734908105	no	up	0.888334801	-0.170824584	no	down	0.844546519	-0.243751203	no	down
TRINITY_DN10789_c0_g1		1	0	no	no change	10.43579243	3.383468249	yes	up	1.316911919	0.397158855	no	up	14.18759012	3.826557652	yes	up	1	0	no	no change	1	0	no	no change
TRINITY_DN1078_c0_g1	fibroin heavy chain-like isoform X3 [Penaeus vannamei]	1	0	no	no change	3.267037374	1.707982959	yes	up	0.369844938	-1.435007563	yes	down	1.222004847	0.289250008	no	up	1.590339226	0.669334531	no	up	0.78956046	-0.340878352	no	down
TRINITY_DN10790_c0_g1	lariat debranching enzyme-like [Penaeus vannamei]	0.81351786	-0.297754076	no	down	1.030453087	0.043278826	no	up	0.951999738	-0.070966918	no	down	0.992817611	-0.010399388	no	down	0.915479685	-0.127400223	no	down	0.887099601	-0.172832	no	down
TRINITY_DN10791_c0_g1	alpha-(1,3	0.394459335	-1.342051517	no	down	0.54577092	-0.873632568	no	down	2.798335305	1.484568841	no	up	1.544595325	0.62722891	no	up	0.690184482	-0.534946058	no	down	0.570210776	-0.810432791	no	down
TRINITY_DN10792_c0_g1	thyroid adenoma-associated protein homolog isoform X2 [Penaeus vannamei]	0.913565257	-0.130420309	no	down	0.924852961	-0.11270408	no	down	1.1813903	0.240485672	no	up	1.105485657	0.144680308	no	up	1.049755001	0.070052662	no	up	0.868384229	-0.203594569	no	down
TRINITY_DN10793_c0_g1		0.618894011	-0.692235733	no	down	1.096540477	0.132959067	no	up	0.947892434	-0.077204742	no	down	1.052028296	0.073173508	no	up	0.397340901	-1.331550786	yes	down	1.551482924	0.633647818	no	up
TRINITY_DN10794_c0_g1		1.124129971	0.168808849	no	up	0.704099916	-0.506147924	no	down	0.572353599	-0.805021378	no	down	0.407445281	-1.295321775	yes	down	0.283297134	-1.819612087	no	down	3.952429203	1.982739621	no	up
TRINITY_DN10794_c0_g2	hypothetical protein C7M84_007408 [Penaeus vannamei]	1	0	no	no change	0.46255018	-1.112318208	yes	down	0.627065293	-0.673312425	no	down	0.29352343	-1.768452428	yes	down	1.590339226	0.669334531	no	up	0.78956046	-0.340878352	no	down
TRINITY_DN10795_c0_g1		0.241503215	-2.049885701	no	down	0.047721061	-4.389230061	yes	down	1.7278907	0.789011961	no	up	0.083182203	-3.587581289	no	down	0.188455655	-2.407703011	no	down	1.280918295	0.357178455	no	up
TRINITY_DN10795_c0_g2		0.076867645	-3.701479726	no	down	0.31743941	-1.655446847	no	down	1.491224591	0.576497556	no	up	0.479379094	-1.060761101	no	down	0.049904572	-4.324684191	no	down	1	0	no	no change
TRINITY_DN10796_c0_g1		1.05152289	0.072480256	no	up	1.071442102	0.099553893	no	up	1.606294381	0.683736316	no	up	1.741586173	0.800401859	no	up	3.289570307	1.717899147	no	up	0.319130354	-1.647782257	no	down
TRINITY_DN10796_c0_g2		0.46067059	-1.118192598	yes	down	1.378288145	0.462877529	no	up	1.025848567	0.03681778	no	up	1.431056699	0.517080834	no	up	0.572558176	-0.804505805	no	down	0.80472261	-0.313436527	no	down
TRINITY_DN10796_c0_g3		0.517751148	-0.949669248	no	down	0.41245393	-1.27769511	no	down	1.171543194	0.228410147	no	up	0.486876566	-1.038372033	no	down	0.325181263	-1.620683963	no	down	1.585599594	0.665028498	no	up
TRINITY_DN10797_c0_g1		0.035014192	-4.835916384	yes	down	0.847165523	-0.239284218	no	down	0.802872854	-0.316756559	no	down	0.691679908	-0.531823546	no	down	0.205732749	-2.281156628	no	down	0.169683886	-2.559078525	no	down
TRINITY_DN10797_c0_g3		0.236827202	-2.078093297	no	down	0.455308625	-1.135083305	no	down	1.036008032	0.051035188	no	up	0.479609315	-1.060068417	no	down	1.949467246	0.963079916	no	up	0.120217238	-3.056284315	no	down
TRINITY_DN10798_c0_g2		0.345164868	-1.534642465	yes	down	0.592938467	-0.7540457	no	down	1.556613383	0.638410666	no	up	1	0	no	no change	0.825496174	-0.276666566	no	down	0.41782693	-1.259022615	yes	down
TRINITY_DN10799_c0_g1		1	0	no	no change	2.36750223	1.243365784	no	up	1.404861724	0.490428138	no	up	3.372374101	1.753764585	no	up	1	0	no	no change	1	0	no	no change
TRINITY_DN1079_c0_g1	uncharacterized protein LOC113804424 [Penaeus vannamei]	0.998910593	-0.00157254	no	down	0.767332251	-0.382076702	no	down	1.494820754	0.579972499	no	up	1.160459324	0.214695954	no	up	1.098642324	0.135721776	no	up	0.906812669	-0.141123548	no	down
TRINITY_DN107_c0_g1	dipeptidyl peptidase 3-like isoform X1 [Penaeus vannamei]	0.759108671	-0.397621664	no	down	0.660123167	-0.599192864	no	down	1.845238668	0.883807431	no	up	1.231773993	0.300737573	no	up	0.630521807	-0.665381827	no	down	1.201208078	0.264486083	no	up
TRINITY_DN10800_c0_g1	serine protease 42-like [Penaeus vannamei]	1	0	no	no change	0.635716877	-0.653543706	no	down	1.498603067	0.583618309	no	up	0.96367338	-0.053383842	no	down	1	0	no	no change	1	0	no	no change
TRINITY_DN10801_c0_g1		1	0	no	no change	2.435308551	1.284104572	no	up	0.310135986	-1.68902716	no	down	0.757237288	-0.401182641	no	down	1	0	no	no change	1	0	no	no change
TRINITY_DN10801_c0_g2		1	0	no	no change	2.6816528	1.42312246	no	up	0.476927835	-1.068157109	no	down	1.293517993	0.371300122	no	up	1	0	no	no change	1	0	no	no change
TRINITY_DN10802_c0_g1		1	0	no	no change	1.398226311	0.483597888	no	up	0.866957314	-0.205967134	no	down	1.224782928	0.292526079	no	up	2.847083526	1.509484818	no	up	0.442165018	-1.177343204	no	down
TRINITY_DN10803_c0_g1	cytochrome b-c1 complex subunit 8-like [Pieris rapae]	1	0	no	no change	1	0	no	no change	0.005989876	-7.383258252	yes	down	0.006995322	-7.159393773	yes	down	1	0	no	no change	1	0	no	no change
TRINITY_DN10804_c0_g1	hypothetical protein C7M84_015037 [Penaeus vannamei]	2.867477711	1.519782272	yes	up	0.214676372	-2.219764682	no	down	4.303079095	2.105369359	no	up	1	0	no	no change	1.262498471	0.336281641	no	up	2.267573937	1.181149592	yes	up
TRINITY_DN10805_c0_g1		30.83480451	4.946487795	yes	up	1.437238088	0.523299074	no	up	0.639130107	-0.645818446	no	down	0.92960973	-0.105302925	no	down	1.617848724	0.694076716	no	up	18.89528154	4.23995411	yes	up
TRINITY_DN10806_c0_g1	keratin, type I cytoskeletal 14, partial [Parasteatoda tepidariorum]	18.16226891	4.182872536	no	up	1.624696235	0.700170007	no	up	2.924674432	1.548276036	no	up	4.821156728	2.26937933	no	up	9.28972007	3.215635124	no	up	1.933251753	0.951029521	no	up
TRINITY_DN10806_c0_g2	keratin, type I cytoskeletal 14, partial [Parasteatoda tepidariorum]	23.84896232	4.57585459	no	up	1	0	no	no change	1	0	no	no change	1	0	no	no change	15.64984345	3.96807632	no	up	1.510285144	0.594820958	no	up
TRINITY_DN10806_c0_g3	keratin, type I cytoskeletal 14, partial [Parasteatoda tepidariorum]	4.851951513	2.278565133	no	up	210.4106983	7.71706425	yes	up	0.011945842	-6.387347589	yes	down	2.521593605	1.334335781	yes	up	3.016868526	1.593051826	no	up	1.585599594	0.665028498	no	up
TRINITY_DN10807_c0_g1	PREDICTED: NADH dehydrogenase [ubiquinone] iron-sulfur protein 5-like [Branchiostoma belcheri]	1	0	no	no change	1	0	no	no change	0.004947741	-7.659014212	yes	down	0.005779667	-7.434797917	yes	down	1	0	no	no change	1	0	no	no change
TRINITY_DN10808_c0_g2		1	0	no	no change	0.386716775	-1.370650748	no	down	6.667045143	2.737047496	no	up	2.614631302	1.386607521	no	up	4.535885466	2.181384212	no	up	0.276265291	-1.855873776	no	down
TRINITY_DN10808_c0_g3		2.598335973	1.377587988	no	up	0.26736964	-1.903092438	no	down	4.577221419	2.194472083	no	up	1.240025622	0.310369931	no	up	4.99296588	2.319897048	no	up	0.513093756	-0.962705627	no	down
TRINITY_DN10809_c0_g1		0.646083649	-0.63020713	no	down	1.878918738	0.909902673	no	up	0.227222248	-2.137823992	yes	down	0.431765509	-1.211680093	no	down	0.816521508	-0.292437206	no	down	0.78956046	-0.340878352	no	down
TRINITY_DN1080_c0_g1	protein spire-like [Penaeus vannamei]	1.499566024	0.584545044	no	up	0.430324262	-1.216503912	yes	down	1.309253231	0.388744165	no	up	0.570067781	-0.810794628	no	down	1.327294001	0.408487969	no	up	1.127140044	0.172666778	no	up
TRINITY_DN10810_c0_g1	uncharacterized protein LOC113813160 [Penaeus vannamei]	1.224180768	0.291816609	no	up	0.964832609	-0.051649427	no	down	0.997749918	-0.00324984	no	down	0.973842151	-0.038240149	no	down	1.10138232	0.139315355	no	up	1.10792344	0.147858191	no	up
TRINITY_DN10811_c0_g1	exonuclease 3'-5' domain-containing protein 2-like [Penaeus vannamei]	0.937898122	-0.092496875	no	down	8.914458548	3.156147173	yes	up	1.742480933	0.801142869	no	up	15.69944634	3.972641777	yes	up	1.343548592	0.4260485	no	up	0.696278142	-0.522264361	no	down
TRINITY_DN10811_c0_g2	exonuclease 3'-5' domain-containing protein 2-like [Penaeus vannamei]	1	0	no	no change	1.274467391	0.349894461	no	up	7.283724764	2.864676407	no	up	9.484797445	3.245616964	no	up	8.632945177	3.109852827	no	up	0.145927556	-2.776675752	no	down
TRINITY_DN10811_c0_g3	exonuclease 3'-5' domain-containing protein 2-like [Penaeus vannamei]	3.516624406	1.814191256	no	up	1.658440914	0.729827614	no	up	1.317162171	0.397432983	no	up	2.212082823	1.145405403	no	up	4.539770904	2.182619495	no	up	0.771984412	-0.373356379	no	down
TRINITY_DN10811_c0_g4		2.026137045	1.018731759	no	up	0.858871355	-0.219486039	no	down	7.293921259	2.866694625	no	up	6.25735858	2.64555378	no	up	0.752463718	-0.410306074	no	down	2.686825062	1.425902391	no	up
TRINITY_DN10812_c0_g1	uncharacterized protein LOC117305422 [Asterias rubens]	0.620407041	-0.688713036	no	down	1.385272061	0.470169343	no	up	2.306856742	1.205928414	no	up	3.232535279	1.692666115	no	up	1.202372033	0.265883358	no	up	0.515706218	-0.955378653	no	down
TRINITY_DN10813_c0_g1	ER degradation-enhancing alpha-mannosidase-like protein 1 [Penaeus vannamei]	0.951563292	-0.071628476	no	down	0.873110362	-0.195764072	no	down	1.049955045	0.070327559	no	up	0.92724691	-0.10897454	no	down	1.077313448	0.107438067	no	up	0.881108363	-0.182608635	no	down
TRINITY_DN10815_c0_g1		4.84864718	2.277582277	yes	up	1	0	no	no change	1	0	no	no change	1	0	no	no change	0.331723986	-1.59194476	no	down	14.65020345	3.872848794	yes	up
TRINITY_DN10816_c0_g1	PREDICTED: calreticulin-like [Amphimedon queenslandica]	1	0	no	no change	1	0	no	no change	0.000861555	-10.180769	yes	down	0.001006602	-9.956291578	yes	down	1	0	no	no change	1	0	no	no change
TRINITY_DN10817_c0_g1		0.113049412	-3.144974611	no	down	0.090840982	-3.460512891	no	down	10.15655908	3.344339812	no	up	1	0	no	no change	0.143291734	-2.802972712	no	down	0.78956046	-0.340878352	no	down
TRINITY_DN10819_c0_g2		0.116991774	-3.095521007	no	down	1	0	no	no change	1	0	no	no change	1	0	no	no change	1.105242171	0.144362515	no	up	0.105141186	-3.249600179	no	down
TRINITY_DN1081_c0_g1	putative mucin-2-like [Penaeus vannamei]	1.454619807	0.540642126	no	up	0.300945798	-1.732424423	no	down	8.960597346	3.163594911	no	up	2.812191289	1.491694732	no	up	0.958181866	-0.061628585	no	down	1.513587996	0.597972552	no	up
TRINITY_DN10820_c0_g1	uncharacterized protein LOC110451492 [Mizuhopecten yessoensis]	0.460734385	-1.117992822	no	down	0.902232239	-0.148429256	no	down	0.702918196	-0.508571294	no	down	0.64342623	-0.636153345	no	down	0.804702027	-0.313473429	no	down	0.572416831	-0.804862003	no	down
TRINITY_DN10820_c0_g2		6.851952079	2.776515062	no	up	3.496618807	1.805960525	no	up	0.434726067	-1.201821489	no	down	1.520203896	0.604264837	no	up	1	0	no	no change	8.372806542	3.065711291	no	up
TRINITY_DN10820_c0_g3		0.621078526	-0.687152408	no	down	0.931693211	-0.102073114	no	down	0.914077792	-0.129611144	no	down	0.86284165	-0.212832276	no	down	0.968762572	-0.045784967	no	down	0.641195669	-0.641163414	no	down
TRINITY_DN10820_c0_g4		1.589323179	0.668412517	no	up	0.413634186	-1.27357267	no	down	1.309137331	0.388616446	no	up	0.547784689	-0.868319152	no	down	1.748525449	0.806138794	no	up	0.907309378	-0.140333524	no	down
TRINITY_DN10820_c0_g6		2.240956995	1.164114963	no	up	1.388364322	0.473386196	no	up	0.942889988	-0.084838641	no	down	1.325412831	0.406441791	no	up	2.050763316	1.036160996	no	up	1.092159381	0.127183406	no	up
TRINITY_DN10820_c1_g1		2.45095878	1.293346221	no	up	0.159964245	-2.644178624	no	down	5.769679452	2.528491169	no	up	1	0	no	no change	1.590339226	0.669334531	no	up	1.537828179	0.62089432	no	up
TRINITY_DN10821_c0_g1		1	0	no	no change	4.259710733	2.090755464	no	up	0.264371425	-1.919361843	no	down	1.130373703	0.176799809	no	up	1	0	no	no change	1	0	no	no change
TRINITY_DN10823_c0_g1	crustin 3 [Macrobrachium nipponense]	1	0	no	no change	5.991906314	2.583015067	yes	up	0.045599578	-4.454835716	yes	down	0.275745465	-1.858590934	yes	down	1	0	no	no change	1	0	no	no change
TRINITY_DN10823_c0_g2	crustin 3 [Macrobrachium nipponense]	1	0	no	no change	0.905074465	-0.143891599	no	down	0.390406149	-1.356952319	yes	down	0.358099456	-1.481567767	yes	down	1	0	no	no change	1	0	no	no change
TRINITY_DN10824_c0_g1		2.45095878	1.293346221	no	up	0.657561392	-0.604802499	no	down	9.878341284	3.304268813	yes	up	6.56842603	2.715547704	no	up	4.515722268	2.174956758	no	up	0.541389031	-0.885262438	no	down
TRINITY_DN10825_c0_g1	hemocyanin-like protein [Macrobrachium rosenbergii]	5.482827756	2.454920152	yes	up	0.440728986	-1.18203631	no	down	7.358530039	2.879417598	no	up	3.22788269	1.690588148	no	up	3.056085959	1.611685123	yes	up	1.78967544	0.839697977	no	up
TRINITY_DN10826_c0_g1		1.124129971	0.168808849	no	up	1.309025383	0.388493072	no	up	1.436380752	0.522438225	no	up	1.903329405	0.928525267	no	up	0.510940603	-0.968772507	no	down	2.207056781	1.142123746	no	up
TRINITY_DN10826_c0_g2		3.590410554	1.844148822	no	up	0.821375905	-0.283885468	no	down	8.263386577	3.046733161	no	up	6.861872203	2.778602257	no	up	0.419220502	-1.254218821	no	down	8.608865469	3.105823123	no	up
TRINITY_DN10827_c0_g1		1.540063357	0.622989703	no	up	21.58300292	4.431823701	yes	up	0.067574941	-3.887367847	yes	down	1.472816413	0.55857761	no	up	6.355177161	2.667932343	yes	up	0.239703236	-2.060678707	no	down
TRINITY_DN10827_c0_g2		0.754433916	-0.406533561	no	down	1.493783547	0.578971114	no	up	1.073859477	0.102805217	no	up	1.626836573	0.70206933	no	up	0.817491899	-0.290723661	no	down	0.920373155	-0.119709191	no	down
TRINITY_DN10828_c0_g2		2.297923978	1.20033107	no	up	1	0	no	no change	1	0	no	no change	1	0	no	no change	1.361306193	0.444991603	no	up	1.685154929	0.752881236	no	up
TRINITY_DN10828_c0_g3		0.114459572	-3.127089979	no	down	4.953384188	2.308414522	no	up	1	0	no	no change	3.970573268	1.989347318	no	up	1.20447995	0.268410379	no	up	0.095295242	-3.391452006	no	down
TRINITY_DN10828_c0_g4		14.16130369	3.82388218	yes	up	1	0	no	no change	1	0	no	no change	1	0	no	no change	0.451435996	-1.147406637	no	down	31.85282204	4.99334929	yes	up
TRINITY_DN10829_c0_g1	C-type lectin 1 [Rimicaris exoculata]	1.841154258	0.880610506	no	up	0.142855825	-2.807368229	yes	down	8.733061067	3.126487429	yes	up	1.275310403	0.350848433	no	up	1.165610961	0.221086349	no	up	1.575210083	0.655544251	no	up
TRINITY_DN10829_c0_g2		0.644660388	-0.633388756	no	down	0.592938467	-0.7540457	no	down	1.556613383	0.638410666	no	up	1	0	no	no change	1.215855867	0.281972216	no	up	0.529742198	-0.916637661	no	down
TRINITY_DN10829_c1_g1		3.673473005	1.877144673	no	up	1	0	no	no change	1	0	no	no change	1	0	no	no change	1.573510785	0.653987067	no	up	2.332343553	1.221780312	no	up
TRINITY_DN10829_c2_g1		0.674249964	-0.568644556	no	down	1	0	no	no change	1	0	no	no change	1	0	no	no change	1.130464832	0.176916112	no	up	0.594573518	-0.750072888	no	down
TRINITY_DN1082_c0_g1	nuclear pore complex protein Nup85-like [Penaeus vannamei]	1.715196608	0.778373958	no	up	0.544051862	-0.878183911	no	down	1.56381354	0.645068504	no	up	0.860952209	-0.215994938	no	down	1.248984521	0.320755598	no	up	1.370846458	0.455066991	no	up
TRINITY_DN10830_c0_g1		1	0	no	no change	1.732831201	0.793131125	no	up	0.253334995	-1.980881715	no	down	0.443272432	-1.173734452	no	down	1	0	no	no change	1	0	no	no change
TRINITY_DN10830_c0_g3		2.066555542	1.047228139	no	up	1	0	no	no change	1	0	no	no change	1	0	no	no change	0.362624754	-1.463450684	no	down	5.683119703	2.506683103	no	up
TRINITY_DN10831_c1_g1	hypothetical protein B566_EDAN018907 [Ephemera danica]	1.515790462	0.600070334	no	up	3.980124043	1.992813394	no	up	0.221286223	-2.176014463	no	down	0.900246238	-0.15160843	no	down	0.542249972	-0.88297002	no	down	2.796663029	1.483706434	no	up
TRINITY_DN10833_c0_g1		1	0	no	no change	0.917633942	-0.124009339	no	down	1.050452743	0.07101126	no	up	0.975909577	-0.035180614	no	down	1	0	no	no change	1	0	no	no change
TRINITY_DN10834_c0_g1		1	0	no	no change	1.381153473	0.46587364	no	up	1.258757374	0.332000229	no	up	1.760740861	0.816182594	no	up	1	0	no	no change	1	0	no	no change
TRINITY_DN10835_c0_g1	hemocyanin-like protein [Macrobrachium rosenbergii]	1.912915944	0.935773481	no	up	1	0	no	no change	0.41033022	-1.285142686	no	down	0.479379094	-1.060761101	no	down	1.233808739	0.30311877	no	up	1.545797111	0.628350975	no	up
TRINITY_DN10837_c1_g1		5.051475992	2.336704991	no	up	0.838517906	-0.254086503	no	down	1.362543931	0.446302746	no	up	1.154695659	0.207512654	no	up	3.035937663	1.602142168	no	up	1.660057408	0.731233133	no	up
TRINITY_DN10837_c1_g2		0.347687444	-1.524137127	no	down	9.991636129	3.320720939	no	up	1.556613383	0.638410666	no	up	15.73802082	3.976182217	no	up	0.440017924	-1.184365804	no	down	0.78956046	-0.340878352	no	down
TRINITY_DN10838_c0_g2		1.275270834	0.35080367	no	up	1	0	no	no change	1	0	no	no change	1	0	no	no change	0.401042249	-1.318173867	no	down	3.1873041	1.672336673	no	up
TRINITY_DN1083_c0_g1	putative RNA-directed DNA polymerase from mobile element jockey-like [Apostichopus japonicus]	2.168300999	1.116565043	yes	up	1.028733671	0.040869531	no	up	1.110496826	0.151205269	no	up	1.155559093	0.208591039	no	up	1.857177678	0.893111846	no	up	1.164714522	0.219976386	no	up
TRINITY_DN1083_c0_g2	C-type lectin 1 [Palaemon modestus]	2.064807622	1.046007372	no	up	1	0	no	no change	1	0	no	no change	1	0	no	no change	1.973361741	0.980655444	no	up	1.045630201	0.064372717	no	up
TRINITY_DN1083_c2_g1		0.741520328	-0.431441852	no	down	0.502946217	-0.991523961	no	down	1.929696892	0.948374254	no	up	0.989842813	-0.014728651	no	down	1.105421436	0.144596494	no	up	0.665428026	-0.587645466	no	down
TRINITY_DN10840_c0_g3		1	0	no	no change	1.055512493	0.077943655	no	up	2.781054726	1.475632134	no	up	2.968777418	1.569868932	no	up	1.590339226	0.669334531	no	up	0.78956046	-0.340878352	no	down
TRINITY_DN10842_c0_g1		1.116656179	0.159185045	no	up	1.017199688	0.024602924	no	up	1.230259064	0.298962145	no	up	1.265765279	0.340009899	no	up	1.111363298	0.152330503	no	up	1.002089132	0.003010837	no	up
TRINITY_DN10845_c0_g2		1.221850435	0.289067698	no	up	2.249349203	1.169507651	no	up	0.117740651	-3.086315587	no	down	0.267283535	-1.903557129	no	down	0.609807998	-0.713573024	no	down	1.993245354	0.995119306	no	up
TRINITY_DN10845_c0_g3		1.236981123	0.306823484	no	up	1.134761086	0.182388582	no	up	4.449327865	2.153587413	no	up	5.09746062	2.349778725	no	up	0.5069761	-0.980010359	no	down	2.434976561	1.283907885	no	up
TRINITY_DN10846_c0_g1		0.108580795	-3.203159145	yes	down	1.55139409	0.633565211	no	up	0.398814795	-1.326209164	no	down	0.616696109	-0.697368352	no	down	0.245397028	-2.02681032	yes	down	0.443316102	-1.173592331	no	down
TRINITY_DN10846_c0_g2	PREDICTED: uncharacterized protein LOC105383104 [Plutella xylostella]	1	0	no	no change	2.287727466	1.193915196	no	up	0.162501603	-2.621474149	no	down	0.375755495	-1.412133895	no	down	1	0	no	no change	1	0	no	no change
TRINITY_DN10848_c0_g1	protein kinase C-like [Penaeus vannamei]	2.03532929	1.025262223	no	up	1.246124942	0.317448726	no	up	0.837911101	-0.255130907	no	down	1.057360573	0.080467438	no	up	2.637808822	1.399340008	yes	up	0.771141263	-0.374932927	no	down
TRINITY_DN10849_c0_g1	MHC class II antigen, partial [Schistosoma japonicum]	1	0	no	no change	1	0	no	no change	0.001503839	-9.37713458	yes	down	0.001757087	-9.152598465	yes	down	1	0	no	no change	1	0	no	no change
TRINITY_DN1084_c0_g1	uncharacterized protein LOC113811319 [Penaeus vannamei]	1.611237028	0.688168743	no	up	1.108768073	0.14895762	no	up	0.992465541	-0.010911084	no	down	1.113554492	0.155172158	no	up	1.294678355	0.372593725	no	up	1.240872436	0.311354811	no	up
TRINITY_DN10850_c0_g2	segmentation protein cap'n'collar-like isoform X3 [Penaeus vannamei]	1.02388931	0.034059758	no	up	0.93960358	-0.089875885	no	down	1.405045664	0.490617019	no	up	1.336298257	0.418242048	no	up	1.263584364	0.33752199	no	up	0.809664952	-0.304603066	no	down
TRINITY_DN10852_c0_g1		1	0	no	no change	1.547666759	0.630094866	no	up	0.305314621	-1.711631414	no	down	0.470238197	-1.088536363	no	down	1	0	no	no change	1	0	no	no change
TRINITY_DN10853_c0_g1		0.486433195	-1.039686411	no	down	1	0	no	no change	1	0	no	no change	1	0	no	no change	0.841145516	-0.249572691	no	down	0.577708387	-0.791586655	no	down
TRINITY_DN10853_c0_g2		0.387321894	-1.368395041	no	down	1	0	no	no change	1	0	no	no change	1	0	no	no change	0.578143685	-0.790500007	no	down	0.664897537	-0.58879606	no	down
TRINITY_DN10855_c0_g1		1	0	no	no change	0.511498377	-0.967198432	no	down	1.407549661	0.493185825	no	up	0.728825942	-0.456353784	no	down	1	0	no	no change	1	0	no	no change
TRINITY_DN10856_c0_g1		0.740400386	-0.433622447	no	down	1.260641924	0.334158547	no	up	0.256880302	-1.960831828	yes	down	0.327851129	-1.608887232	yes	down	0.916395705	-0.125957398	no	down	0.805957436	-0.311224444	no	down
TRINITY_DN10857_c0_g1		2.583636818	1.369403284	no	up	0.729007145	-0.455995141	no	down	0.590520711	-0.759940435	no	down	0.4391209	-1.187309892	no	down	0.225976602	-2.145754695	no	down	11.40713023	3.511863984	no	up
TRINITY_DN10859_c0_g1	40S ribosomal protein S28 [Pseudodiaptomus poplesia]	1	0	no	no change	124.4035216	6.958883516	yes	up	0.073771592	-3.760790813	no	down	9.275716841	3.21345878	yes	up	1	0	no	no change	1	0	no	no change
TRINITY_DN1085_c0_g1	uncharacterized protein LOC113803886 [Penaeus vannamei]	0.527831679	-0.921850156	no	down	0.971230741	-0.042114008	no	down	0.644271394	-0.634259554	no	down	0.633189637	-0.659290451	no	down	0.79503891	-0.330902626	no	down	0.662515071	-0.593974822	no	down
TRINITY_DN10860_c0_g1		1	0	no	no change	0.039239089	-4.671564634	yes	down	23.50018896	4.554600452	yes	up	1	0	no	no change	1	0	no	no change	1	0	no	no change
TRINITY_DN10860_c0_g2		1	0	no	no change	0.018731488	-5.738390708	yes	down	49.26019936	5.622350561	yes	up	1	0	no	no change	1	0	no	no change	1	0	no	no change
TRINITY_DN10861_c0_g1		1.320412543	0.400988748	no	up	1	0	no	no change	1	0	no	no change	1	0	no	no change	1.379048339	0.463673028	no	up	0.946797241	-0.078872593	no	down
TRINITY_DN10862_c0_g1		0.229457303	-2.12370237	yes	down	2.727751579	1.447712262	yes	up	0.215431012	-2.21470215	yes	down	0.592161316	-0.755937848	no	down	3.970055899	1.989159321	yes	up	0.057577813	-4.118343198	yes	down
TRINITY_DN10863_c0_g1	uncharacterized protein LOC113805989 [Penaeus vannamei]	1.343783747	0.426300986	no	up	0.608565507	-0.716515529	no	down	1.154421577	0.20717017	no	up	0.711120427	-0.491834196	no	down	1.205884304	0.270091498	no	up	1.11291342	0.154341361	no	up
TRINITY_DN10864_c0_g1		1.476127009	0.561816859	no	up	1.639569388	0.713316959	no	up	4.190068637	2.066973877	no	up	6.942202019	2.795393348	no	up	1.808918312	0.85512726	no	up	0.817272826	-0.291110328	no	down
TRINITY_DN10865_c0_g1	CENP-B DNA-binding domain protein [Trichinella nativa]	0.716695408	-0.480567984	no	down	1.154866356	0.207725909	no	up	1.556613383	0.638410666	no	up	1.818554611	0.86279225	no	up	1.158555362	0.212326986	no	up	0.616785807	-0.697158527	no	down
TRINITY_DN10865_c1_g1		0.646083649	-0.63020713	no	down	1.296123381	0.374203058	no	up	1.13595657	0.183907679	no	up	1.486998651	0.572403339	no	up	1.50221138	0.587087833	no	up	0.429913649	-1.217881181	no	down
TRINITY_DN10867_c0_g1	superoxide dismutase [Cu-Zn]-like [Pecten maximus]	1	0	no	no change	1	0	no	no change	0.004847467	-7.688553347	yes	down	0.005665703	-7.463529255	yes	down	1	0	no	no change	1	0	no	no change
TRINITY_DN10868_c0_g1		0.727935517	-0.458117438	no	down	1.077304689	0.107426338	no	up	0.836755862	-0.257121342	no	down	0.912676777	-0.131824072	no	down	0.884383657	-0.17725573	no	down	0.82049953	-0.285425588	no	down
TRINITY_DN1086_c0_g1	protein disulfide-isomerase A5 [Danaus plexippus plexippus]	0.021463134	-5.541995425	yes	down	0.11579708	-3.11032922	yes	down	0.159968198	-2.644142975	yes	down	0.018798651	-5.733227073	yes	down	0.817294234	-0.291072538	no	down	0.026197303	-5.254437911	yes	down
TRINITY_DN10871_c0_g1	Eukaryotic initiation factor 4A-II, partial [Stegodyphus mimosarum]	1.072249713	0.10064093	no	up	2.274280554	1.185410236	no	up	0.528418265	-0.920247759	no	down	1.221409199	0.288546616	no	up	0.628769146	-0.66939767	no	down	1.697984821	0.763823562	no	up
TRINITY_DN10871_c0_g3	Eukaryotic initiation factor 4A-II, partial [Stegodyphus mimosarum]	3.081413042	1.623592079	no	up	1.051863486	0.07294748	no	up	0.834038958	-0.261813321	no	down	0.888305978	-0.170871395	no	down	1.90737345	0.93158734	no	up	1.599182772	0.677334835	no	up
TRINITY_DN10873_c0_g1		0.09962686	-3.32732143	no	down	1	0	no	no change	0.042360388	-4.561140395	yes	down	0.049520682	-4.335824992	no	down	0.064618578	-3.951907181	no	down	1	0	no	no change
TRINITY_DN10873_c0_g2		1	0	no	no change	8.793439443	3.136427568	no	up	0.047550367	-4.394399724	no	down	0.415640771	-1.266590918	no	down	1	0	no	no change	1	0	no	no change
TRINITY_DN10873_c0_g3		2.162673608	1.11281595	no	up	1.188388133	0.249006104	no	up	0.555849953	-0.847232603	no	down	0.665562709	-0.587353493	no	down	0.816521412	-0.292437376	no	down	2.641831914	1.401538678	no	up
TRINITY_DN10874_c0_g1		1.60523201	0.682781831	no	up	1.089972081	0.124291182	no	up	0.401198024	-1.317613596	no	down	0.445863406	-1.165326298	no	down	1.352548537	0.435680367	no	up	1.186687247	0.246939761	no	up
TRINITY_DN10874_c0_g3		0.337748072	-1.565980563	no	down	0.80084168	-0.320411033	no	down	2.145825834	1.101532985	no	up	1.736882218	0.796499925	no	up	1.234593667	0.304036296	no	up	0.27249831	-1.875680812	no	down
TRINITY_DN10875_c0_g1	PREDICTED: uncharacterized protein LOC108675046 [Hyalella azteca]	18.55688097	4.213882339	yes	up	4.167798411	2.059285499	yes	up	1.852049813	0.889122902	no	up	7.7893893	2.961510223	yes	up	3.622194022	1.856863826	no	up	5.087690792	2.347010992	yes	up
TRINITY_DN10876_c0_g1		5.689554495	2.508315691	no	up	0.467833618	-1.095932559	no	down	6.565904329	2.714993729	no	up	3.11601968	1.639704345	no	up	5.364906093	2.423552918	no	up	1.064120806	0.089661944	no	up
TRINITY_DN10876_c0_g2		1	0	no	no change	1	0	no	no change	1	0	no	no change	1	0	no	no change	1.590339226	0.669334531	no	up	0.78956046	-0.340878352	no	down
TRINITY_DN10878_c0_g1	CLIP-LEC [Macrobrachium nipponense]	0.09774997	-3.354759923	no	down	0.396656717	-1.334037114	no	down	0.742070257	-0.430372311	no	down	0.291190804	-1.779963299	no	down	0.063489769	-3.977332056	no	down	1	0	no	no change
TRINITY_DN10879_c0_g2	uncharacterized protein LOC113808741 [Penaeus vannamei]	0.058537494	-4.094495193	yes	down	0.377551244	-1.405255622	yes	down	13.00635386	3.701144675	yes	up	4.98758205	2.318340575	yes	up	0.466116659	-1.10123702	yes	down	0.125316397	-2.996352898	yes	down
TRINITY_DN10879_c0_g3	hypothetical protein C7M84_007465, partial [Penaeus vannamei]	0.228548999	-2.129424596	no	down	2.249349203	1.169507651	no	up	1	0	no	no change	1.818554611	0.86279225	no	up	1.616120565	0.692534829	no	up	0.141679952	-2.819292466	no	down
TRINITY_DN10879_c0_g4	hypothetical protein C7M84_007465, partial [Penaeus vannamei]	0.033249432	-4.910526505	yes	down	0.127257275	-2.974179959	no	down	7.250936968	2.858167433	no	up	1	0	no	no change	0.81959802	-0.287011596	no	down	0.040424106	-4.628640312	yes	down
TRINITY_DN1087_c0_g1	uncharacterized protein LOC113803455 [Penaeus vannamei]	0.792095499	-0.336253716	no	down	1	0	no	no change	1	0	no	no change	1	0	no	no change	0.566633509	-0.819512173	no	down	1.393755326	0.478977318	no	up
TRINITY_DN10880_c0_g1	polyubiquitin-B isoform X3 [Drosophila grimshawi]	0.645569801	-0.631355002	no	down	2.918015394	1.544987494	yes	up	1.036916104	0.052299172	no	up	3.063547736	1.615203331	yes	up	1.020659682	0.029501909	no	up	0.632778015	-0.660228618	no	down
TRINITY_DN10881_c0_g1		0.72307935	-0.46777412	no	down	1.004824567	0.006943642	no	up	1.273399656	0.34868528	no	up	1.29321444	0.370961522	no	up	1.139362033	0.188226237	no	up	0.633481712	-0.658625125	no	down
TRINITY_DN10881_c1_g1		1.216120538	0.282286231	no	up	0.787929085	-0.343862305	no	down	1.079440043	0.110283112	no	up	0.860229065	-0.217207218	no	down	1.882849199	0.912917456	no	up	0.645195766	-0.632191123	no	down
TRINITY_DN10882_c0_g1		1.324433431	0.405375332	no	up	1	0	no	no change	1	0	no	no change	1	0	no	no change	1.696766233	0.762787815	no	up	0.773645758	-0.370254968	no	down
TRINITY_DN10882_c0_g2		11.85964231	3.567988593	no	up	1	0	no	no change	1	0	no	no change	1	0	no	no change	9.193228327	3.200571572	no	up	1.286134722	0.363041773	no	up
TRINITY_DN10883_c0_g1		0.731194655	-0.45167257	no	down	2.71430656	1.440583671	no	up	0.978271842	-0.031692678	no	down	2.663944354	1.413563947	no	up	0.637163422	-0.650264648	no	down	1.147291459	0.198231942	no	up
TRINITY_DN10883_c0_g2	hypothetical protein C7M84_015754 [Penaeus vannamei]	0.843203907	-0.246046544	no	down	0.891201959	-0.166175692	no	down	0.985964863	-0.020391861	no	down	0.888453934	-0.170631119	no	down	0.600674167	-0.735345474	no	down	1.39929773	0.484702959	no	up
TRINITY_DN10884_c0_g1		0.836191747	-0.25809429	no	down	1	0	no	no change	1	0	no	no change	1	0	no	no change	1.1861843	0.246328182	no	up	0.702491222	-0.509447897	no	down
TRINITY_DN10885_c0_g1	Caskin-2 [Armadillidium vulgare]	0.667418359	-0.583336722	no	down	1.176179506	0.234108258	no	up	1.003536871	0.005093624	no	up	1.194629315	0.25656303	no	up	0.795089245	-0.330811291	no	down	0.837607642	-0.25565349	no	down
TRINITY_DN10886_c0_g1		0.646083649	-0.63020713	no	down	1.666875174	0.73714607	no	up	0.720877417	-0.47217414	no	down	1.21285743	0.278409973	no	up	1.466021108	0.551905876	no	up	0.442165018	-1.177343204	no	down
TRINITY_DN10887_c0_g1	D-dopachrome decarboxylase [Daphnia magna]	1	0	no	no change	1	0	no	no change	0.00813513	-6.94161893	yes	down	0.009503064	-6.717391486	yes	down	1	0	no	no change	1	0	no	no change
TRINITY_DN10888_c0_g1		0.520104212	-0.943127374	no	down	1.196538306	0.258866584	no	up	0.681777464	-0.552627182	no	down	0.825667802	-0.276366648	no	down	0.827965521	-0.272357404	no	down	0.626808876	-0.673902486	no	down
TRINITY_DN10889_c0_g1		1.650846929	0.723206356	no	up	0.661274997	-0.596677741	no	down	0.737764505	-0.438767714	no	down	0.494556923	-1.015791511	no	down	1.166606529	0.222318054	no	up	1.417122133	0.502964101	no	up
TRINITY_DN1088_c0_g1		0.467612804	-1.09661366	no	down	1.062792163	0.087859495	no	up	0.794055627	-0.332688017	no	down	0.854598425	-0.226681436	no	down	0.88020127	-0.184094641	no	down	0.530393086	-0.914866126	no	down
TRINITY_DN1088_c0_g2		1	0	no	no change	0.7306104	-0.452825805	no	down	1.212677583	0.278196029	no	up	0.902623831	-0.147803225	no	down	1	0	no	no change	1	0	no	no change
TRINITY_DN10890_c0_g1	Glutathione S-transferase C-terminal [Trinorchestia longiramus]	17.57739091	4.135649036	yes	up	0.923893995	-0.114200764	no	down	1.186871741	0.247164039	no	up	1.109861169	0.150379223	no	up	8.799201805	3.13737266	no	up	2.0009388	1.000677042	no	up
TRINITY_DN10891_c0_g1	cyclin-dependent kinase 12-like [Penaeus vannamei]	0.764859419	-0.38673349	no	down	0.976402976	-0.034451403	no	down	0.879738339	-0.184853609	no	down	0.869190073	-0.202256397	no	down	1.042887231	0.060583166	no	up	0.732514864	-0.44907006	no	down
TRINITY_DN10893_c0_g1		2.45095878	1.293346221	no	up	2.903542853	1.537814327	no	up	0.546000479	-0.873025879	no	down	1.611328731	0.688250852	no	up	1.590339226	0.669334531	no	up	1.537828179	0.62089432	no	up
TRINITY_DN10893_c0_g2	solute carrier family 22 member 15-like isoform X2 [Penaeus vannamei]	1.546422943	0.628934947	no	up	1.215347475	0.281368848	no	up	0.732577157	-0.448947379	no	down	0.900939938	-0.150497164	no	down	1.421386234	0.507298633	no	up	1.086376382	0.119524021	no	up
TRINITY_DN10894_c0_g1		0.89026309	-0.167696352	no	down	1.044407824	0.062685171	no	up	0.780471437	-0.357582259	no	down	0.825056643	-0.277434926	no	down	1.414080749	0.499864505	no	up	0.629317032	-0.668141107	no	down
TRINITY_DN10894_c0_g2	GPI mannosyltransferase 1-like [Penaeus vannamei]	1.450831502	0.536879976	no	up	0.828545251	-0.271347602	no	down	1.221019661	0.288086431	no	up	1.023254311	0.033164745	no	up	1.132949385	0.180083409	no	up	1.277614396	0.353452474	no	up
TRINITY_DN10894_c0_g3		0.708629949	-0.496895655	no	down	1.083451564	0.115634659	no	up	0.851376296	-0.232131171	no	down	0.933982062	-0.098533253	no	down	1.554196948	0.636169334	no	up	0.456381784	-1.131686885	no	down
TRINITY_DN10895_c0_g1		2.531667273	1.340087809	no	up	0.82846454	-0.271488146	no	down	1.198902449	0.261714276	no	up	1.003743693	0.005390923	no	up	1.677561366	0.746365542	no	up	1.509523082	0.594092817	no	up
TRINITY_DN10896_c0_g1		0.45512864	-1.135653722	no	down	2.27337822	1.184837724	no	up	0.233597734	-2.097901817	no	down	0.538153562	-0.893910192	no	down	0.294912452	-1.761641359	no	down	1.537828179	0.62089432	no	up
TRINITY_DN10896_c1_g1		1	0	no	no change	13.13971673	3.715862268	yes	up	0.512766247	-0.963626794	no	down	6.806918092	2.76700175	yes	up	1.590339226	0.669334531	no	up	0.78956046	-0.340878352	no	down
TRINITY_DN10897_c0_g1		0.855544962	-0.22508442	no	down	1.233274637	0.302494108	no	up	1.043661131	0.061653355	no	up	1.300908795	0.37951982	no	up	0.750751509	-0.413592625	no	down	1.136050535	0.184027012	no	up
TRINITY_DN10897_c0_g2	septin-2B-like isoform X1 [Penaeus vannamei]	1.264230253	0.338259244	no	up	1.212244902	0.277681186	no	up	1.068049293	0.094978232	no	up	1.3101666	0.389750276	no	up	1.322185016	0.402924071	no	up	0.954300566	-0.067484367	no	down
TRINITY_DN10898_c0_g1		0.437208734	-1.193605874	no	down	1.343652808	0.426160403	no	up	0.850547785	-0.233535805	no	down	1.156524668	0.209796038	no	up	0.675408941	-0.566166818	no	down	0.646455322	-0.629377429	no	down
TRINITY_DN10899_c0_g1	GST-theta [Macrobrachium rosenbergii]	1.048347398	0.068116871	no	up	0.884272087	-0.177437745	no	down	1.281334422	0.357647061	no	up	1.147008711	0.197876349	no	up	0.91576922	-0.12694402	no	down	1.142062092	0.19164109	no	up
TRINITY_DN1089_c0_g1		1.580121214	0.660035235	no	up	1.791093687	0.840840802	no	up	0.870738094	-0.199689253	no	down	1.577100848	0.657274917	no	up	2.435076113	1.283966867	no	up	0.646779672	-0.628653759	no	down
TRINITY_DN10900_c0_g1	protein RRNAD1-like [Penaeus vannamei]	0.943668528	-0.083647906	no	down	0.902640968	-0.147775836	no	down	1.20546586	0.269590793	no	up	1.101876296	0.139962267	no	up	0.773188984	-0.371107012	no	down	1.215214214	0.281210649	no	up
TRINITY_DN10901_c0_g1		1	0	no	no change	0.945986364	-0.080108707	no	down	5.669211045	2.503147977	no	up	5.412144623	2.436200391	no	up	1	0	no	no change	1	0	no	no change
TRINITY_DN10902_c0_g1		0.389457997	-1.360460353	no	down	1	0	no	no change	1	0	no	no change	1	0	no	no change	2.159593466	1.110759757	no	up	0.184790206	-2.4360398	no	down
TRINITY_DN10903_c0_g1		0.697227434	-0.520298758	no	down	1.157619857	0.211161575	no	up	0.799685377	-0.322495589	no	down	0.936335035	-0.094903255	no	down	0.637722417	-0.6489995	no	down	1.089678536	0.123902591	no	up
TRINITY_DN10903_c0_g2		0.747871441	-0.419137803	no	down	1.718632705	0.781261254	no	up	0.699634138	-0.51532741	no	down	1.215857754	0.281974454	no	up	0.750122497	-0.414801885	no	down	0.995166522	-0.006990141	no	down
TRINITY_DN10903_c0_g3		0.627557363	-0.672180757	no	down	1.014857368	0.02127698	no	up	1.269320407	0.344056286	no	up	1.304884873	0.383922527	no	up	0.821172213	-0.284243284	no	down	0.763313969	-0.389651502	no	down
TRINITY_DN10904_c0_g1		8.713319773	3.12322249	no	up	3.85601933	1.947112284	no	up	0.41033022	-1.285142686	no	down	1.619688448	0.695716333	no	up	60.66548457	5.922804028	yes	up	0.146883737	-2.767253425	no	down
TRINITY_DN10905_c0_g1		2.281599741	1.190045723	no	up	0.900697013	-0.150886217	no	down	0.700936514	-0.512644315	no	down	0.645694593	-0.631076149	no	down	3.836305538	1.939717627	no	up	0.598918107	-0.739569345	no	down
TRINITY_DN10905_c0_g3	uncharacterized protein LOC115223666 [Octopus vulgaris]	0.962216276	-0.055566892	no	down	1.291563532	0.369118612	no	up	0.465661002	-1.102648029	no	down	0.608121162	-0.717569301	no	down	1.070817026	0.098711983	no	up	0.900921316	-0.150526985	no	down
TRINITY_DN10905_c0_g5		9.935661216	3.312615982	no	up	0.604936943	-0.725143327	no	down	0.47997283	-1.058975352	no	down	0.297516005	-1.748960815	no	down	2.234614132	1.160025732	no	up	4.435694674	2.149160062	no	up
TRINITY_DN10906_c0_g1	CBP80/20-dependent translation initiation factor isoform X1, partial [Procambarus clarkii]	1.008381858	0.012042067	no	up	1.140627548	0.189827782	no	up	0.704133178	-0.506079773	no	down	0.812725534	-0.299159873	no	down	1.237719092	0.307683923	no	up	0.813821669	-0.297215401	no	down
TRINITY_DN10907_c0_g1		0.77324468	-0.371003092	no	down	17.34574868	4.116510207	yes	up	1.307938462	0.387294664	no	up	22.72927847	4.506479982	yes	up	0.999572913	-0.000616287	no	down	0.770651436	-0.375849615	no	down
TRINITY_DN10909_c0_g1	transmembrane protein 222-like [Penaeus vannamei]	0.868565636	-0.20329322	no	down	1.050661934	0.071298536	no	up	0.935507882	-0.096178286	no	down	0.994808101	-0.007509839	no	down	0.978892225	-0.030778065	no	down	0.885474222	-0.175477787	no	down
TRINITY_DN1090_c0_g1	spectrin alpha chain, non-erythrocytic 1-like [Penaeus vannamei]	0.591401203	-0.757790916	no	down	0.93461796	-0.097551334	no	down	1.140574963	0.18976127	no	up	1.079936403	0.110946355	no	up	1.279598624	0.355691346	no	up	0.461463146	-1.115712662	yes	down
TRINITY_DN1090_c0_g2		1.062216347	0.087077636	no	up	1.19977967	0.262769491	no	up	0.849738013	-0.234909989	no	down	1.030919533	0.043931729	no	up	1.01809303	0.025869397	no	up	1.041049006	0.058037984	no	up
TRINITY_DN1090_c1_g1		1.588818922	0.66795471	no	up	1	0	no	no change	0.41033022	-1.285142686	no	down	0.479379094	-1.060761101	no	down	0.601815338	-0.73260722	no	down	2.634904308	1.397750568	no	up
TRINITY_DN10910_c0_g1		0.923803055	-0.114342778	no	down	0.813723683	-0.297389115	no	down	1.000821411	0.001184559	no	up	0.824681694	-0.278090711	no	down	0.793602971	-0.333510667	no	down	1.161926761	0.216519136	no	up
TRINITY_DN10911_c0_g1	serine/threonine-protein phosphatase 2A activator-like [Penaeus vannamei]	1.249628718	0.321499513	no	up	0.822454274	-0.281992623	no	down	1.271993566	0.347091374	no	up	1.058953954	0.082639859	no	up	1.31775707	0.398084432	no	up	0.946669039	-0.079067956	no	down
TRINITY_DN10913_c0_g1	uncharacterized protein LOC113805400 [Penaeus vannamei]	1.334630234	0.416440091	no	up	0.592439247	-0.755260876	no	down	2.04519142	1.032235879	yes	up	1.225300318	0.293135393	no	up	1.187689816	0.248158102	no	up	1.120948144	0.16471954	no	up
TRINITY_DN10914_c0_g1		0.346778289	-1.527914516	no	down	0.079386592	-3.654960825	no	down	11.62825751	3.539563021	no	up	1	0	no	no change	0.224854267	-2.152937834	no	down	1	0	no	no change
TRINITY_DN10915_c0_g1	piggyBac transposable element-derived protein 2-like [Ixodes scapularis]	0.780480342	-0.357565799	no	down	0.514824727	-0.957846746	no	down	1.171867144	0.228809019	no	up	0.610857083	-0.711093211	no	down	2.249411465	1.169547584	no	up	0.346943844	-1.527225925	no	down
TRINITY_DN10915_c0_g2	heterogeneous nuclear ribonucleoprotein U-like protein 1 isoform X4 [Penaeus vannamei]	1.791211677	0.840935839	no	up	0.652015891	-0.617020969	no	down	0.711393282	-0.491280745	no	down	0.470278215	-1.088413592	no	down	1.273227205	0.348489889	no	up	1.405636939	0.49122401	no	up
TRINITY_DN10915_c0_g3	hypothetical protein AGLY_013910 [Aphis glycines]	2.430271148	1.281117286	no	up	1.086274859	0.119389193	no	up	0.564792935	-0.824206054	no	down	0.625734336	-0.676377825	no	down	2.307035092	1.206039949	no	up	1.04835293	0.068124485	no	up
TRINITY_DN10916_c0_g1		0.927213602	-0.109026365	no	down	0.858256034	-0.22052	no	down	1.057033881	0.08002162	no	up	0.917977545	-0.12346923	no	down	1.038564719	0.054591122	no	up	0.890599449	-0.167151375	no	down
TRINITY_DN10917_c0_g1		0.646083649	-0.63020713	no	down	1.620633069	0.696557485	no	up	0.261957608	-1.932594733	no	down	0.43245004	-1.209394623	no	down	0.419220502	-1.254218821	no	down	1	0	no	no change
TRINITY_DN10918_c0_g1	uncharacterized protein LOC113800877 [Penaeus vannamei]	1.071900269	0.100170681	no	up	1.005188391	0.007465915	no	up	0.918023165	-0.123397537	no	down	0.933593248	-0.099133968	no	down	1.072062453	0.100388952	no	up	0.997822895	-0.003144323	no	down
TRINITY_DN10918_c0_g2	10 kDa heat shock protein, mitochondrial-like [Pecten maximus]	1	0	no	no change	1	0	no	no change	0.010119417	-6.626730017	yes	down	0.011830275	-6.401372639	yes	down	1	0	no	no change	1	0	no	no change
TRINITY_DN10918_c1_g1	10 kDa heat shock protein, mitochondrial-like [Pecten maximus]	7.297248379	2.86735256	no	up	0.295321474	-1.759641828	no	down	6.575434237	2.717086172	no	up	2.012378721	1.00890184	no	up	12.03162067	3.588759082	no	up	0.594312382	-0.750706657	no	down
TRINITY_DN10918_c1_g2	10 kDa heat shock protein, mitochondrial-like [Pecten maximus]	3.101638243	1.633030429	no	up	1.168454891	0.224602039	no	up	0.462168696	-1.113508551	no	down	0.54616764	-0.872584257	no	down	0.806628495	-0.310023723	no	down	3.836745558	1.939883093	no	up
TRINITY_DN10919_c0_g1		8.428561058	3.075286352	no	up	1.645709735	0.718709901	no	up	1.448615805	0.534675021	no	up	2.413370966	1.271049694	yes	up	1.270663998	0.345582589	no	up	6.713607607	2.747088218	no	up
TRINITY_DN1091_c0_g1	RNA-binding protein squid-like isoform X2 [Penaeus vannamei]	1.637263107	0.71128618	no	up	0.816669262	-0.292176167	no	down	1.174327592	0.231834921	no	up	0.969932325	-0.044044005	no	down	1.403169	0.48868878	no	up	1.164419928	0.219611436	no	up
TRINITY_DN10920_c0_g1	fumarylacetoacetase-like [Penaeus vannamei]	2.060974847	1.043326898	no	up	1.713106945	0.776615218	no	up	1.44350142	0.529572527	no	up	2.500640702	1.322297783	yes	up	1.642090641	0.715533764	no	up	1.251403	0.323546467	no	up
TRINITY_DN10921_c1_g1	zinc finger protein 574-like [Penaeus vannamei]	1.227989587	0.296298327	no	up	1.05830133	0.081750464	no	up	0.914115307	-0.129551936	no	down	0.977331156	-0.033080612	no	down	1.020082741	0.028686177	no	up	1.201518749	0.264859161	no	up
TRINITY_DN10921_c1_g2	hypothetical protein HAZT_HAZT004264 [Hyalella azteca]	4.52208769	2.176988968	no	up	0.985279011	-0.02139577	no	down	1.74674407	0.804668243	no	up	1.764453683	0.81922156	no	up	5.938653278	2.570135805	no	up	0.759999102	-0.395930381	no	down
TRINITY_DN10921_c1_g3	zinc finger protein 536-like [Penaeus vannamei]	1.012258589	0.017577884	no	up	0.935218617	-0.096624445	no	down	0.953104086	-0.06929432	no	down	0.901751386	-0.14919836	no	down	1.076375632	0.106181635	no	up	0.937425616	-0.093223876	no	down
TRINITY_DN10921_c1_g4	zinc finger protein 219-like [Penaeus vannamei]	0.693855084	-0.527293718	no	down	2.167848076	1.116263656	no	up	0.176372404	-2.503303245	no	down	0.393905704	-1.344077788	no	down	0.449851203	-1.152480215	no	down	1.542121443	0.624916383	no	up
TRINITY_DN10921_c1_g5		0.49442113	-1.016187694	no	down	0.985679765	-0.020809086	no	down	0.916120671	-0.126390452	no	down	0.916420306	-0.125918668	no	down	0.546856671	-0.870765336	no	down	0.899486152	-0.152827025	no	down
TRINITY_DN10922_c0_g1	methyltransferase-like protein 25 isoform X1 [Penaeus vannamei]	1.654454057	0.72635523	no	up	0.900870869	-0.15060777	no	down	1.130856471	0.177415833	no	up	1.031295829	0.044458232	no	up	2.11171062	1.078412148	no	up	0.781861363	-0.355015279	no	down
TRINITY_DN10922_c0_g2		2.52994887	1.339108228	no	up	0.821516446	-0.283638637	no	down	1.851591473	0.888765824	no	up	1.541053465	0.623916916	no	up	3.545084162	1.825819878	no	up	0.710252197	-0.493596705	no	down
TRINITY_DN10923_c0_g1		0.820648923	-0.285162932	no	down	3.006391854	1.588033063	yes	up	0.332891271	-1.586877054	yes	down	1.009946794	0.014279291	no	up	0.607233197	-0.719677432	no	down	1.350893952	0.433914425	no	up
TRINITY_DN10923_c0_g2		1	0	no	no change	2.249349203	1.169507651	no	up	1	0	no	no change	1.818554611	0.86279225	no	up	1	0	no	no change	1	0	no	no change
TRINITY_DN10923_c0_g3		3.516584875	1.814175038	no	up	2.88758171	1.529861771	no	up	0.780588058	-0.357366703	no	down	2.296699939	1.199562383	no	up	0.419220502	-1.254218821	no	down	8.372806542	3.065711291	no	up
TRINITY_DN10924_c0_g1		0.548952751	-0.865246114	no	down	1.058281875	0.081723942	no	up	1.145320779	0.195751722	no	up	1.225775074	0.293694274	no	up	0.629117446	-0.668598726	no	down	0.870973633	-0.19929905	no	down
TRINITY_DN10925_c0_g1		0.646083649	-0.63020713	no	down	0.977190625	-0.033288073	no	down	0.882455028	-0.180405338	no	down	0.872242279	-0.197199174	no	down	0.419220502	-1.254218821	no	down	1	0	no	no change
TRINITY_DN10925_c0_g2		1	0	no	no change	0.723526297	-0.466882642	no	down	1.932522777	0.950485418	no	up	1.409796534	0.495486964	no	up	1	0	no	no change	1	0	no	no change
TRINITY_DN10927_c0_g1	SET and MYND domain-containing protein 4-like isoform X2 [Penaeus vannamei]	2.063142792	1.044843675	yes	up	0.349441307	-1.516877938	yes	down	2.044477796	1.031732395	yes	up	0.722927752	-0.46807662	no	down	2.074326521	1.052643008	yes	up	0.992492834	-0.01087141	no	down
TRINITY_DN10929_c0_g1	thymidylate kinase-like isoform X1 [Penaeus vannamei]	0.916095705	-0.12642977	no	down	1.066241163	0.092533785	no	up	1.522960351	0.606878383	no	up	1.643458448	0.716734981	no	up	1.015677275	0.022442068	no	up	0.899593619	-0.152654667	no	down
TRINITY_DN1092_c0_g1		0.557791222	-0.842202864	no	down	0.502886779	-0.99169447	no	down	1.503870779	0.588680608	no	up	0.765054501	-0.386365569	no	down	0.996114095	-0.005617097	no	down	0.558710745	-0.839826528	no	down
TRINITY_DN10930_c0_g3		0.654232499	-0.612124669	no	down	6.477643152	2.695468993	no	up	0.285815793	-1.806842458	no	down	1.871841134	0.904457997	no	up	0.217785522	-2.199020047	no	down	2.995247045	1.582675	no	up
TRINITY_DN10931_c0_g1	piggyBac transposable element-derived protein 4-like [Manduca sexta]	5.465597849	2.450379312	yes	up	2.830153001	1.500880049	yes	up	1.722775011	0.784734303	no	up	4.933676557	2.302663138	yes	up	0.957013301	-0.063389118	no	down	5.697435424	2.510312668	yes	up
TRINITY_DN10931_c0_g2		2.097607436	1.068744705	yes	up	0.998962935	-0.001496945	no	down	1.152636469	0.204937572	no	up	1.164896274	0.220201499	no	up	1.435934987	0.521990431	no	up	1.457143606	0.543143066	no	up
TRINITY_DN10931_c1_g1		0.666552215	-0.585210199	no	down	1.075721829	0.10530506	no	up	0.797378952	-0.326662572	no	down	0.869334636	-0.20201647	no	down	1.041773353	0.059041441	no	up	0.63963202	-0.644685934	no	down
TRINITY_DN10932_c0_g1		1	0	no	no change	0.074055243	-3.755254303	yes	down	3.661152191	1.872297746	yes	up	0.275813449	-1.85823529	yes	down	1	0	no	no change	1	0	no	no change
TRINITY_DN10933_c0_g1		2.145527395	1.101332322	no	up	0.769918408	-0.37722253	no	down	1.321871499	0.402581938	no	up	1.029389783	0.041789368	no	up	1.209519262	0.274433745	no	up	1.773075445	0.826253925	no	up
TRINITY_DN10933_c0_g2		4.43031	2.147407651	no	up	0.960249606	-0.058518628	no	down	0.63237436	-0.661149221	no	down	0.615062664	-0.701194691	no	down	5.919034458	2.565361856	no	up	0.753326192	-0.408653405	no	down
TRINITY_DN10934_c0_g1		0.434008342	-1.204205323	no	down	1	0	no	no change	1	0	no	no change	1	0	no	no change	0.4130846	-1.275490819	no	down	1.04726136	0.066621534	no	up
TRINITY_DN10935_c0_g1		1	0	no	no change	0.150491227	-2.732248709	no	down	1.977928563	0.983990321	no	up	0.299860335	-1.737637398	no	down	1	0	no	no change	1	0	no	no change
TRINITY_DN10936_c0_g1	Putative uncharacterized protein ART2 [Eumeta japonica]	32.9648734	5.042857635	yes	up	5.80012094	2.536082983	yes	up	1.090633285	0.125166091	no	up	6.3369225	2.663782372	yes	up	6.151084885	2.620840885	no	up	5.336644514	2.415932913	no	up
TRINITY_DN10937_c0_g2		2.45095878	1.293346221	no	up	1.987328884	0.990830645	no	up	0.236981372	-2.077154433	no	down	0.481995889	-1.052907254	no	down	1.590339226	0.669334531	no	up	1.537828179	0.62089432	no	up
TRINITY_DN10937_c0_g3		14.09418461	3.817028111	no	up	0.715543394	-0.482888833	no	down	0.395028113	-1.339972764	no	down	0.290948685	-1.781163369	no	down	3.016868526	1.593051826	no	up	4.691349429	2.230002962	no	up
TRINITY_DN10938_c0_g1	receptor of activated protein kinase C 1 [Branchiostoma belcheri tsingtauense]	1	0	no	no change	12.36756265	3.628489302	yes	up	0.140466884	-2.831698046	no	down	1.766085268	0.820554999	no	up	1	0	no	no change	1	0	no	no change
TRINITY_DN10938_c0_g2	WD40 repeat domain containing protein [Haemonchus contortus]	1	0	no	no change	7.858896554	2.974326762	no	up	0.111026575	-3.171023054	yes	down	0.87688631	-0.189538289	no	down	1	0	no	no change	1	0	no	no change
TRINITY_DN10938_c1_g1	PREDICTED: guanine nucleotide-binding protein subunit beta-2-like 1-like [Saccoglossus kowalevskii]	1	0	no	no change	1	0	no	no change	0.001190985	-9.713629587	yes	down	0.001390973	-9.489690164	yes	down	1	0	no	no change	1	0	no	no change
TRINITY_DN10938_c1_g2	PREDICTED: guanine nucleotide-binding protein subunit beta-2-like 1-like [Saccoglossus kowalevskii]	4.915444865	2.297321992	no	up	2.820629271	1.496017058	no	up	0.443386163	-1.173364347	no	down	1.268315147	0.342913266	no	up	3.438326381	1.781706498	no	up	1.414516695	0.500309204	no	up
TRINITY_DN10938_c1_g3	PREDICTED: guanine nucleotide-binding protein subunit beta-2-like 1-like [Saccoglossus kowalevskii]	1.384869381	0.46974991	no	up	2.84652776	1.509203169	no	up	0.801296893	-0.319591213	no	down	2.318438476	1.213153443	no	up	0.59670174	-0.74491811	no	down	2.317275638	1.212429661	no	up
TRINITY_DN10939_c0_g1	PREDICTED: probable signal peptidase complex subunit 2-like isoform X1 [Saccoglossus kowalevskii]	1	0	no	no change	1	0	no	no change	0.008743587	-6.837559058	yes	down	0.010217583	-6.612802227	yes	down	1.590339226	0.669334531	no	up	0.78956046	-0.340878352	no	down
TRINITY_DN1093_c0_g1	ubiquitin-like modifier-activating enzyme 1 isoform X3 [Penaeus vannamei]	1.058181311	0.081586843	no	up	0.971621957	-0.041533002	no	down	1.126080135	0.171309497	no	up	1.106945251	0.146583868	no	up	0.993554945	-0.009328343	no	down	1.062608682	0.087610405	no	up
TRINITY_DN1093_c0_g2		0.346778289	-1.527914516	no	down	1.161037137	0.215414119	no	up	1.208442165	0.273148429	no	up	1.419755301	0.505642298	no	up	0.789403703	-0.341164808	no	down	0.442165018	-1.177343204	no	down
TRINITY_DN10940_c0_g1		0.706789132	-0.500648239	no	down	2.629411273	1.394739815	yes	up	0.767979516	-0.380860263	no	down	2.03733619	1.026684066	no	up	0.845814461	-0.241586868	no	down	0.836591579	-0.257404619	no	down
TRINITY_DN10940_c0_g2		1	0	no	no change	1	0	no	no change	1	0	no	no change	1	0	no	no change	1	0	no	no change	1	0	no	no change
TRINITY_DN10940_c0_g3		0.745995773	-0.42276064	no	down	2.406387401	1.266868919	yes	up	0.990470661	-0.013813853	no	down	2.407857944	1.26775028	no	up	0.548710858	-0.865881971	no	down	1.352137306	0.43524166	no	up
TRINITY_DN10941_c0_g1		0.654232499	-0.612124669	no	down	3.546790506	1.826514119	no	up	4.387831306	2.133508061	no	up	15.71040767	3.973648712	no	up	1.607779476	0.68506954	no	up	0.407170225	-1.29629603	no	down
TRINITY_DN10942_c0_g2		1	0	no	no change	1.254691203	0.327332341	no	up	0.790097029	-0.339898258	no	down	0.994935442	-0.007325177	no	down	4.559271215	2.188803233	no	up	0.274977997	-1.862611911	no	down
TRINITY_DN10943_c0_g1	glycine-rich cell wall structural protein-like isoform X3 [Penaeus vannamei]	1	0	no	no change	20.04671091	4.325293646	yes	up	0.213381647	-2.228491998	yes	down	4.34817333	2.120409451	yes	up	1	0	no	no change	1	0	no	no change
TRINITY_DN10945_c0_g1		5.244506651	2.390807065	no	up	1.344374998	0.426935618	no	up	0.441934534	-1.178095424	no	down	0.603451478	-0.728690322	no	down	5.097777499	2.349868406	no	up	1.03521699	0.0499332	no	up
TRINITY_DN10947_c0_g1	actin, muscle-like [Penaeus vannamei]	1.61903673	0.695135716	no	up	0.310842703	-1.685743382	no	down	1.519430453	0.603530642	no	up	0.479379094	-1.060761101	no	down	1.677287629	0.74613011	no	up	0.966165041	-0.049658442	no	down
TRINITY_DN10947_c0_g2	act protein isoform X1 [Ciona intestinalis]	0.961039843	-0.057331851	no	down	0.546748957	-0.871049533	no	down	0.370008277	-1.434370551	yes	down	0.206588693	-2.275166799	yes	down	0.334458339	-1.580101581	no	down	2.857387906	1.514696904	no	up
TRINITY_DN10947_c0_g3	actin-4 [Bombyx mori]	0.646083649	-0.63020713	no	down	1	0	no	no change	0.41033022	-1.285142686	no	down	0.479379094	-1.060761101	no	down	0.419220502	-1.254218821	no	down	1	0	no	no change
TRINITY_DN10948_c0_g1		0.727391675	-0.459195681	no	down	1.181207744	0.24026272	no	up	0.857741574	-0.221385046	no	down	1.024614429	0.035081114	no	up	0.565908471	-0.821359363	no	down	1.280767283	0.35700836	no	up
TRINITY_DN10948_c0_g2	hypothetical protein C7M84_012021 [Penaeus vannamei]	0.938344792	-0.091809961	no	down	1.075998256	0.105675739	no	up	0.841995765	-0.248115118	no	down	0.916693268	-0.125489016	no	down	1.117083995	0.159737669	no	up	0.838606714	-0.253933715	no	down
TRINITY_DN10949_c0_g1	protein maelstrom homolog [Penaeus vannamei]	0.87555378	-0.191732297	no	down	0.79368742	-0.333357155	no	down	1.106202509	0.145615519	no	up	0.887176022	-0.172707721	no	down	0.617277061	-0.696009916	no	down	1.414934096	0.500734857	no	up
TRINITY_DN10949_c0_g3		2.121623418	1.085168605	no	up	1	0	no	no change	1	0	no	no change	1	0	no	no change	1.219694309	0.286519612	no	up	1.734668673	0.79466013	no	up
TRINITY_DN1094_c0_g1	4-hydroxy-2-oxoglutarate aldolase, mitochondrial-like [Penaeus vannamei]	2.190890227	1.131517201	yes	up	2.038728696	1.027669802	yes	up	0.660874838	-0.597551027	no	down	1.363502813	0.447317676	no	up	0.776001144	-0.365869316	no	down	2.815869881	1.49358067	yes	up
TRINITY_DN1094_c0_g2		0.349674846	-1.515914076	no	down	1	0	no	no change	1	0	no	no change	1	0	no	no change	0.831422684	-0.266345985	no	down	0.416946596	-1.262065484	no	down
TRINITY_DN1094_c0_g3		1.552958965	0.635019708	no	up	0.863434691	-0.211841037	no	down	1.423139162	0.509076743	no	up	1.243020444	0.313850025	no	up	1.955832473	0.967782801	no	up	0.792632683	-0.335275639	no	down
TRINITY_DN1094_c0_g4		0.752508333	-0.410220538	no	down	1.110661643	0.151419374	no	up	2.672703015	1.418299538	no	up	3.002155169	1.585998546	no	up	1.058168201	0.081568969	no	up	0.718131133	-0.477680786	no	down
TRINITY_DN1094_c1_g1		1.062746921	0.08779808	no	up	0.870157126	-0.20065216	no	down	0.838044515	-0.254901216	no	down	0.737831767	-0.43863619	no	down	0.848197413	-0.237528012	no	down	1.250002664	0.32193117	no	up
TRINITY_DN1094_c1_g2		0.755378152	-0.404729038	no	down	1.201123096	0.264384012	no	up	1.168798159	0.225025811	no	up	1.420407766	0.506305153	no	up	1.362018385	0.445746178	no	up	0.552464535	-0.85604624	no	down
TRINITY_DN1094_c1_g3		1.988188797	0.99145476	no	up	0.516062498	-0.9543823	no	down	1.011273972	0.016173902	no	up	0.52679884	-0.924675927	no	down	1.57227465	0.652853254	no	up	1.26335275	0.337257521	no	up
TRINITY_DN1094_c1_g4		4.754438967	2.24927511	no	up	1.260948008	0.334508791	no	up	0.32575039	-1.618161189	no	down	0.418751992	-1.255832042	no	down	5.884206005	2.556847756	no	up	0.797300787	-0.326804002	no	down
TRINITY_DN1094_c2_g1		1.167868735	0.223878129	no	up	0.678977846	-0.558563593	no	down	1.2044415	0.268364324	no	up	0.827544495	-0.273091212	no	down	1.294564901	0.372467295	no	up	0.898579098	-0.154282592	no	down
TRINITY_DN1094_c2_g2		1.21638532	0.28260031	no	up	1.165101929	0.220456175	no	up	0.702877401	-0.508655024	no	down	0.827573422	-0.273040781	no	down	1.521569945	0.605560654	no	up	0.797591953	-0.326277241	no	down
TRINITY_DN1094_c4_g1		0.60215729	-0.731787711	no	down	0.989279615	-0.015549746	no	down	0.982294027	-0.025773169	no	down	0.983141359	-0.024529228	no	down	1.056973065	0.079938613	no	up	0.568344488	-0.815162445	no	down
TRINITY_DN10950_c0_g1	unnamed protein product [Oikopleura dioica]	2.37240171	1.246348317	no	up	2.314178022	1.21049985	no	up	0.390452836	-1.356779805	no	down	0.916019449	-0.126549864	no	down	1.654817143	0.726671809	no	up	1.422499565	0.508428211	no	up
TRINITY_DN10950_c1_g1	unnamed protein product [Oikopleura dioica]	37.67007211	5.23534689	no	up	7.700450825	2.944942911	no	up	0.004324953	-7.853099922	yes	down	0.035893248	-4.800143697	yes	down	19.56390203	4.29012224	no	up	1.908202745	0.932214465	no	up
TRINITY_DN10951_c0_g1		1	0	no	no change	0.871307029	-0.198746914	no	down	2.810119585	1.490631526	no	up	2.475315593	1.307612475	no	up	1	0	no	no change	1	0	no	no change
TRINITY_DN10951_c0_g2		1	0	no	no change	0.63036616	-0.665738006	no	down	3.463569093	1.792259454	no	up	2.18862812	1.13002684	no	up	1	0	no	no change	1	0	no	no change
TRINITY_DN10952_c0_g1	Digestive cysteine proteinase 2 [Amphibalanus amphitrite]	1	0	no	no change	89.49006292	6.483655588	yes	up	0.086363736	-3.533430528	no	down	7.918164723	2.98516608	yes	up	1	0	no	no change	1	0	no	no change
TRINITY_DN10952_c0_g2	hypothetical protein GE061_18156 [Apolygus lucorum]	1	0	no	no change	114.4438927	6.838496665	yes	up	0.055705818	-4.166028177	no	down	6.407602749	2.679784708	yes	up	1	0	no	no change	1	0	no	no change
TRINITY_DN10953_c0_g1	farnesoic acid O-methyltransferase [Macrobrachium nipponense]	1.109186867	0.14950244	no	up	1.005668481	0.008154799	no	up	1.264852214	0.33896883	no	up	1.286284977	0.363210308	no	up	0.981272135	-0.027274802	no	down	1.128107272	0.17390426	no	up
TRINITY_DN10954_c0_g1	proton-coupled folate transporter-like [Penaeus vannamei]	2.349392422	1.232287709	yes	up	0.755573501	-0.404355989	no	down	9.251666779	3.209713305	yes	up	7.102219571	2.828269963	yes	up	0.762831451	-0.390563768	no	down	3.071796451	1.619082621	yes	up
TRINITY_DN10954_c1_g1	uncharacterized protein LOC113825056 [Penaeus vannamei]	0.101634008	-3.298544868	no	down	164.9364462	7.365766418	yes	up	0.708773687	-0.496603049	no	down	111.9415534	6.806601863	yes	up	0.065752648	-3.926807196	no	down	1	0	no	no change
TRINITY_DN10954_c1_g2		2.483204485	1.312203068	no	up	1	0	no	no change	1	0	no	no change	1	0	no	no change	5.208887242	2.380975207	no	up	0.466743155	-1.099299231	no	down
TRINITY_DN10955_c0_g1		0.677150053	-0.562452532	no	down	0.211706873	-2.23985999	no	down	0.222878849	-2.165668383	no	down	0.047812021	-4.386482804	no	down	0.225976602	-2.145754695	no	down	2.995247045	1.582675	no	up
TRINITY_DN10955_c0_g2		0.807419733	-0.308609249	no	down	0.739385181	-0.435601965	no	down	2.29080405	1.195854059	no	up	1.713766526	0.777170578	no	up	0.111858326	-3.160255453	no	down	7.231804642	2.854355706	no	up
TRINITY_DN10956_c0_g1		1	0	no	no change	3.285232846	1.715995627	yes	up	0.60558503	-0.723598552	no	down	2.016165576	1.011614124	no	up	1	0	no	no change	1	0	no	no change
TRINITY_DN10958_c0_g1		1	0	no	no change	1	0	no	no change	0.02772676	-5.172577164	yes	down	0.032397865	-4.947957434	yes	down	1	0	no	no change	1	0	no	no change
TRINITY_DN10958_c0_g2	hypothetical protein BRAFLDRAFT_282138, partial [Branchiostoma floridae]	1	0	no	no change	1	0	no	no change	0.001775409	-9.137632709	yes	down	0.002074151	-8.913263382	yes	down	1	0	no	no change	1	0	no	no change
TRINITY_DN10959_c0_g1	GDP-L-fucose synthase-like [Penaeus vannamei]	0.794827809	-0.331285746	no	down	0.560288896	-0.835757194	no	down	1.625248692	0.700660493	no	up	0.921748167	-0.117555452	no	down	0.838454407	-0.254195759	no	down	0.945524946	-0.080812574	no	down
TRINITY_DN1095_c0_g1	protein held out wings-like [Penaeus vannamei]	0.955680351	-0.065399938	no	down	1.198210677	0.260881595	no	up	0.784394105	-0.350349403	no	down	0.95105263	-0.072402914	no	down	0.763697387	-0.388927007	no	down	1.249468945	0.321315044	no	up
TRINITY_DN1095_c0_g2		2.45095878	1.293346221	no	up	0.822572287	-0.281785627	no	down	0.864178233	-0.210599202	no	down	0.719974299	-0.473982688	no	down	1	0	no	no change	2.995247045	1.582675	no	up
TRINITY_DN10960_c0_g1	PREDICTED: tigger transposable element-derived protein 1-like [Octopus bimaculoides]	1	0	no	no change	0.324225069	-1.624932452	no	down	0.213368494	-2.228580935	no	down	0.069793475	-3.840764023	no	down	1	0	no	no change	1	0	no	no change
TRINITY_DN10961_c0_g1		7.336689383	2.875129206	yes	up	2.292359083	1.19683305	yes	up	0.683286737	-0.549436972	no	down	1.583237759	0.662877925	no	up	0.205923496	-2.279819641	no	down	35.69761762	5.15775589	yes	up
TRINITY_DN10962_c0_g1		1.258385148	0.331573549	no	up	1.466906749	0.552777162	no	up	0.356583761	-1.487687091	yes	down	0.529512589	-0.917263111	no	down	0.419220502	-1.254218821	no	down	2.995247045	1.582675	no	up
TRINITY_DN10962_c0_g2		1	0	no	no change	1.535266676	0.618489273	no	up	2.850394594	1.511161652	no	up	4.427778609	2.146583089	no	up	1	0	no	no change	1	0	no	no change
TRINITY_DN10963_c0_g1		1	0	no	no change	503.8363178	8.976811309	yes	up	0.003437632	-8.184369342	yes	down	1.744661138	0.802946852	no	up	1	0	no	no change	1	0	no	no change
TRINITY_DN10964_c0_g3	uncharacterized protein LOC106181488 [Lingula anatina]	0.579437148	-0.787275916	no	down	2.478844107	1.309667544	yes	up	0.999308634	-0.000997776	no	down	2.508649474	1.326910901	yes	up	0.488551704	-1.033416842	yes	down	1.181733231	0.240904392	no	up
TRINITY_DN10964_c0_g5	hypothetical protein PPYR_00393 [Photinus pyralis]	1.263861869	0.337838796	no	up	1.319996394	0.400533988	no	up	1.599702555	0.677803679	no	up	2.147276592	1.102508038	no	up	1.798370941	0.846690629	no	up	0.699386001	-0.515839176	no	down
TRINITY_DN10965_c0_g1	anti-lipopolysaccharide factor 1 [Macrobrachium rosenbergii]	3.713062547	1.892609618	no	up	3.589440971	1.843759173	yes	up	0.313213253	-1.674782834	yes	down	1.136253651	0.18428493	no	up	2.448155345	1.291695106	no	up	1.511656667	0.596130507	no	up
TRINITY_DN10966_c0_g1		1	0	no	no change	1256.223657	10.29487763	yes	up	0.007727791	-7.015728264	yes	down	9.850568148	3.300206937	yes	up	1	0	no	no change	1	0	no	no change
TRINITY_DN10966_c1_g1		1	0	no	no change	14.5552608	3.863468785	no	up	0.41033022	-1.285142686	no	down	6.039359357	2.594395519	no	up	1	0	no	no change	1	0	no	no change
TRINITY_DN10968_c0_g2	PREDICTED: 40S ribosomal protein S2 [Tribolium castaneum]	4.594333783	2.199855674	no	up	0.701020676	-0.512471099	no	down	1.332393874	0.414020626	no	up	0.94689217	-0.078727951	no	down	0.638647234	-0.646908836	no	down	7.23608656	2.855209666	no	up
TRINITY_DN10969_c0_g1		1	0	no	no change	0.125385709	-2.995555167	no	down	0.453800036	-1.139871371	no	down	0.057920912	-4.109771869	no	down	1	0	no	no change	1	0	no	no change
TRINITY_DN1096_c0_g1	hypothetical protein [Scylla paramamosain]	0.962810972	-0.054675513	no	down	1.507174152	0.591846128	no	up	1.108450639	0.148544526	no	up	1.68961468	0.756694274	no	up	0.780424286	-0.357669421	no	down	1.230303108	0.299013794	no	up
TRINITY_DN1096_c2_g1		4.197896319	2.069666535	no	up	5.880137372	2.55584986	no	up	0.234522102	-2.092204203	no	down	1.40146377	0.486934449	no	up	1	0	no	no change	5.126691979	2.358028221	no	up
TRINITY_DN10970_c0_g1		0.757461529	-0.400755477	no	down	8.25897179	3.045962183	no	up	0.41033022	-1.285142686	no	down	3.433367369	1.779624233	no	up	2.342787135	1.228225877	no	up	0.325729346	-1.618254392	no	down
TRINITY_DN10970_c1_g1		0.353176376	-1.50153925	no	down	0.678813248	-0.558913373	no	down	3.384993225	1.759152946	no	up	2.300211109	1.201766275	no	up	0.229001463	-2.126571279	no	down	1	0	no	no change
TRINITY_DN10971_c0_g1	zinc finger protein 513-like [Penaeus vannamei]	2.45095878	1.293346221	no	up	7.923143759	2.986072979	no	up	0.226419293	-2.142931201	no	down	1.814113156	0.859264448	no	up	4.559271215	2.188803233	no	up	0.536126029	-0.899355915	no	down
TRINITY_DN10971_c0_g2		0.141817948	-2.817887973	no	down	2.769344633	1.469544602	no	up	0.869159862	-0.202306542	no	down	2.399476929	1.262719942	no	up	0.178775892	-2.48377589	no	down	0.78956046	-0.340878352	no	down
TRINITY_DN10971_c0_g3	zinc finger protein 628-like [Penaeus vannamei]	0.560676151	-0.83476039	no	down	1.227004893	0.295141002	no	up	0.70463426	-0.505053473	no	down	0.875135421	-0.192421813	no	down	1.041279688	0.058357629	no	up	0.537593249	-0.895413073	no	down
TRINITY_DN10971_c1_g1		0.135569049	-2.882900256	no	down	1.549661916	0.631953503	no	up	0.444828666	-1.168678334	no	down	0.69914025	-0.5163462	no	down	0.164653148	-2.602497999	no	down	0.814985898	-0.295152999	no	down
TRINITY_DN10972_c0_g1		1	0	no	no change	8.572025976	3.099636222	yes	up	0.313334749	-1.67422332	yes	down	2.716505623	1.441752034	yes	up	1	0	no	no change	1	0	no	no change
TRINITY_DN10972_c0_g2		1	0	no	no change	1.304762985	0.383787759	no	up	0.510431321	-0.970211238	no	down	0.675021583	-0.566994464	no	down	1	0	no	no change	1	0	no	no change
TRINITY_DN10973_c0_g2	uncharacterized protein LOC113805498 [Penaeus vannamei]	0.579419366	-0.78732019	no	down	1.447538499	0.533601719	no	up	0.991538154	-0.012259807	no	down	1.451344351	0.537389859	no	up	0.900193734	-0.151692572	no	down	0.641323446	-0.640875944	no	down
TRINITY_DN10974_c0_g1	crustin [Macrobrachium rosenbergii]	0.390032685	-1.358333069	no	down	0.324553639	-1.623471165	yes	down	2.489614157	1.315922169	yes	up	0.818055026	-0.289730206	no	down	4.592427483	2.19925694	yes	up	0.084387523	-3.56682649	yes	down
TRINITY_DN10976_c0_g2		1	0	no	no change	1.15486572	0.207725115	no	up	0.434735658	-1.201789662	no	down	0.507636405	-0.978132559	no	down	4.559271215	2.188803233	no	up	0.274977997	-1.862611911	no	down
TRINITY_DN10976_c0_g3		8.958257904	3.163218201	no	up	2.249349203	1.169507651	no	up	0.048891149	-4.354282874	no	down	0.11126271	-3.167957948	no	down	1	0	no	no change	10.94765829	3.452550405	no	up
TRINITY_DN10976_c0_g4		1.578598979	0.658644721	no	up	0.592938467	-0.7540457	no	down	1.556613383	0.638410666	no	up	1	0	no	no change	0.535682828	-0.900549044	no	down	2.941434057	1.556519693	no	up
TRINITY_DN10979_c0_g1		1	0	no	no change	2.805640875	1.488330354	no	up	0.592454829	-0.755222933	no	down	1.668946074	0.73893734	no	up	1	0	no	no change	1	0	no	no change
TRINITY_DN10979_c0_g2		1	0	no	no change	3.602007084	1.848801019	no	up	0.998795276	-0.001739098	no	down	3.649558264	1.867721853	no	up	1	0	no	no change	1	0	no	no change
TRINITY_DN1097_c0_g1	hypothetical protein Anas_01874, partial [Armadillidium nasatum]	0.625939091	-0.675905816	no	down	1.310185952	0.389771585	no	up	0.649970177	-0.621554571	no	down	0.862126236	-0.214028966	no	down	1.412883334	0.498642343	no	up	0.441944986	-1.178061304	yes	down
TRINITY_DN10980_c0_g1		1	0	no	no change	2.725646754	1.4465986	yes	up	0.307446715	-1.701591701	yes	down	0.846164378	-0.240990143	no	down	1	0	no	no change	1	0	no	no change
TRINITY_DN10981_c0_g1		0.353176376	-1.50153925	no	down	1.440145788	0.526214866	no	up	0.805919267	-0.311292771	no	down	1.175400425	0.233152325	no	up	0.445340528	-1.167019185	no	down	0.78956046	-0.340878352	no	down
TRINITY_DN10981_c0_g2		0.900806917	-0.15071019	no	down	1.987858902	0.991215358	no	up	0.450713478	-1.149717501	no	down	0.903839634	-0.145861273	no	down	1.654928744	0.7267691	no	up	0.533043071	-0.907675985	no	down
TRINITY_DN10982_c0_g1		0.335683023	-1.574828519	no	down	0.305491914	-1.7107939	no	down	3.019174488	1.594154137	no	up	0.933693637	-0.098978843	no	down	0.376681949	-1.408581194	no	down	0.878606058	-0.186711648	no	down
TRINITY_DN10982_c0_g2	CCR4-NOT transcription complex subunit 2-like isoform X2 [Penaeus vannamei]	0.852162201	-0.230800034	no	down	1.092364825	0.127454764	no	up	0.990204567	-0.014201492	no	down	1.094210559	0.129890382	no	up	0.895009557	-0.160025007	no	down	0.950117167	-0.07382266	no	down
TRINITY_DN10983_c0_g1		0.686492059	-0.542685063	no	down	1.116738944	0.159291971	no	up	0.49728003	-1.007869598	yes	down	0.561353306	-0.833019032	no	down	0.507766572	-0.977762674	no	down	1.347704297	0.430503986	no	up
TRINITY_DN10984_c0_g1	PREDICTED: piggyBac transposable element-derived protein 3-like [Hyalella azteca]	1.020989581	0.029968144	no	up	1.275592049	0.35116701	no	up	0.908177752	-0.138953401	no	down	1.172669412	0.22979636	no	up	1.520185204	0.604247098	no	up	0.669974707	-0.577821463	no	down
TRINITY_DN10985_c0_g1	cysteine sulfinic acid decarboxylase-like [Penaeus vannamei]	1.092581538	0.12774095	no	up	0.550980287	-0.859927392	no	down	1.444842187	0.530911923	no	up	0.806397434	-0.310437047	no	down	3.087928185	1.626639201	yes	up	0.35147254	-1.508516115	yes	down
TRINITY_DN10988_c0_g1		1	0	no	no change	1.514452928	0.598796737	no	up	1.303365016	0.382241177	no	up	1.97925302	0.984956052	no	up	1	0	no	no change	1	0	no	no change
TRINITY_DN10988_c1_g1		0.520022771	-0.943353298	no	down	0.063764809	-3.971095751	no	down	1.651077128	0.723407515	no	up	0.107933514	-3.211785199	no	down	0.291172684	-1.78005308	no	down	1.772456377	0.825750121	no	up
TRINITY_DN10989_c0_g1	huntingtin-interacting protein 1-like [Penaeus vannamei]	1.537084161	0.62019616	no	up	0.883996238	-0.177887865	no	down	0.642831435	-0.637487615	no	down	0.577135813	-0.793017238	no	down	1.658926362	0.730249848	no	up	0.925992304	-0.110927891	no	down
TRINITY_DN10989_c0_g2		1.852788256	0.889698014	no	up	0.791746307	-0.336889861	no	down	0.822006509	-0.282778278	no	down	0.659443978	-0.600677993	no	down	1.61763171	0.693883183	no	up	1.145222169	0.195627504	no	up
TRINITY_DN10989_c0_g3		0.360344196	-1.472552486	no	down	0.127015712	-2.976921125	no	down	0.437515557	-1.192593779	no	down	0.056084812	-4.156246041	no	down	0.708842882	-0.496462211	no	down	0.505060301	-0.985472449	no	down
TRINITY_DN1098_c0_g1	PREDICTED: uncharacterized protein LOC108675046 [Hyalella azteca]	1.746919262	0.804812932	no	up	1.320795068	0.401406638	no	up	0.651151325	-0.618935236	no	down	0.871008583	-0.19924116	no	down	2.315275617	1.211183946	yes	up	0.752998858	-0.409280418	no	down
TRINITY_DN1098_c0_g2		1.308151739	0.387529896	no	up	0.627372257	-0.672606362	no	down	0.496765801	-1.009362239	no	down	0.312671014	-1.677282613	no	down	0.181944886	-2.458426594	yes	down	7.165334498	2.841034055	yes	up
TRINITY_DN1098_c1_g1		0.123932248	-3.01237646	yes	down	3.03226622	1.600396421	no	up	0.289089535	-1.790411709	no	down	0.888890977	-0.169921612	no	down	0.300392742	-1.735078139	yes	down	0.412219778	-1.27851437	yes	down
TRINITY_DN1098_c1_g2		0.305964325	-1.70856465	no	down	0.207862022	-2.266301904	no	down	0.934969534	-0.097008739	no	down	0.195292051	-2.356294864	no	down	0.850191329	-0.234140549	no	down	0.359563516	-1.475681454	no	down
TRINITY_DN1098_c1_g3		1	0	no	no change	1.310103145	0.3896804	no	up	0.722888428	-0.468155099	no	down	0.95868191	-0.060875886	no	down	1	0	no	no change	1	0	no	no change
TRINITY_DN1098_c2_g2		0.095682193	-3.385605737	no	down	0.592938467	-0.7540457	no	down	0.441982662	-1.177938319	no	down	0.266115397	-1.909876112	no	down	0.578601165	-0.789358866	no	down	0.165203712	-2.597681991	no	down
TRINITY_DN10990_c0_g1	neuroblast differentiation-associated protein AHNAK-like [Penaeus vannamei]	2.45095878	1.293346221	no	up	1.821680461	0.86526992	no	up	0.61294533	-0.706169692	no	down	1.133012429	0.180163687	no	up	13.32183724	3.735721156	no	up	0.183583574	-2.445491112	no	down
TRINITY_DN10991_c0_g1	4-aminobutyrate aminotransferase, mitochondrial-like [Penaeus vannamei]	0.536606284	-0.898064146	no	down	1.315699853	0.395830408	no	up	1.073556359	0.102397931	no	up	1.428461329	0.514461981	no	up	0.352255758	-1.505304807	yes	down	1.519861096	0.603939478	no	up
TRINITY_DN10992_c0_g1		0.462223154	-1.113338564	no	down	0.866566421	-0.206617761	no	down	1.058725391	0.082328436	no	up	0.928852056	-0.106479267	no	down	0.866138108	-0.20733101	no	down	0.532827697	-0.908259017	no	down
TRINITY_DN10992_c0_g2		0.788167577	-0.343425692	no	down	1.156465263	0.209721931	no	up	1.059901993	0.083930867	no	up	1.240551881	0.310982071	no	up	0.51529449	-0.956530929	no	down	1.526829447	0.610538916	no	up
TRINITY_DN10993_c0_g3		1.258385592	0.331574058	no	up	1	0	no	no change	1	0	no	no change	1	0	no	no change	1.502252111	0.587126949	no	up	0.836197668	-0.258084074	no	down
TRINITY_DN10993_c1_g1		7.181730673	2.844331551	no	up	0.592938467	-0.7540457	no	down	1.556613383	0.638410666	no	up	1	0	no	no change	1	0	no	no change	8.760246025	3.130971387	no	up
TRINITY_DN10994_c0_g1		1.499415784	0.584400494	no	up	1.276777851	0.35250753	no	up	1.412899619	0.498658971	no	up	1.825470071	0.868268015	no	up	1.813524461	0.858796204	no	up	0.826222666	-0.275397457	no	down
TRINITY_DN10994_c0_g2		0.343758544	-1.540532525	no	down	1	0	no	no change	1	0	no	no change	1	0	no	no change	0.633064889	-0.659574712	no	down	0.542941206	-0.881132116	no	down
TRINITY_DN10995_c0_g1		1.12853369	0.174449488	no	up	1.423995338	0.509944423	no	up	4.387831306	2.133508061	no	up	6.25735858	2.64555378	no	up	0.217785522	-2.199020047	no	down	5.126691979	2.358028221	no	up
TRINITY_DN10997_c0_g1	protein HID1-like isoform X2 [Penaeus vannamei]	0.501987769	-0.994275882	no	down	0.934377236	-0.097922968	no	down	0.906061015	-0.142319889	no	down	0.857072277	-0.222511223	no	down	0.64972884	-0.622090351	no	down	0.771111679	-0.374988276	no	down
TRINITY_DN10998_c0_g1		4.43031	2.147407651	no	up	1.3111412	0.390823062	no	up	0.62435458	-0.679562506	no	down	0.82797197	-0.272346167	no	down	3.016868526	1.593051826	no	up	1.482195534	0.567735783	no	up
TRINITY_DN10999_c0_g1	Insulin-like growth factor-binding protein IGFBP [Trinorchestia longiramus]	0.653993151	-0.612652567	no	down	1.005988519	0.00861384	no	up	0.467716384	-1.096294128	yes	down	0.475854031	-1.071409004	yes	down	0.221430642	-2.175073215	no	down	2.969586894	1.570262248	no	up
TRINITY_DN1099_c0_g1	cyclin-dependent kinase 11B-like isoform X3 [Penaeus vannamei]	1.755361671	0.811768311	no	up	1.230212193	0.29890718	no	up	1.197375844	0.259876071	no	up	1.489897299	0.575212887	no	up	1.415554022	0.501366809	no	up	1.237961185	0.307966081	no	up
TRINITY_DN109_c0_g1	putative pre-mRNA-splicing factor ATP-dependent RNA helicase PRP1 [Penaeus vannamei]	1.050513746	0.07109504	no	up	0.857324308	-0.222087045	no	down	0.808723014	-0.306282428	no	down	0.701702881	-0.511067808	no	down	0.96000615	-0.058884447	no	down	1.092435971	0.127548725	no	up
TRINITY_DN10_c0_g1	Src64B1 [Penaeus vannamei]	1.417818587	0.503672949	no	up	2.436643586	1.28489524	yes	up	0.938201868	-0.092029722	no	down	2.31279078	1.209634763	yes	up	1.246745478	0.31816697	no	up	1.135141422	0.182872047	no	up
TRINITY_DN11001_c0_g1		0.382534184	-1.386339419	no	down	1	0	no	no change	1	0	no	no change	1	0	no	no change	0.163095451	-2.616211554	no	down	2.367458443	1.243339102	no	up
TRINITY_DN11002_c0_g1	putative beta-2 adrenergic receptor-like [Penaeus vannamei]	16.97253169	4.085129874	no	up	3.886002332	1.958286767	yes	up	6.55291943	2.712137793	yes	up	25.75739784	4.686914947	yes	up	1.590339226	0.669334531	no	up	10.6821707	3.417132939	no	up
TRINITY_DN11002_c0_g2	putative beta-2 adrenergic receptor-like [Penaeus vannamei]	2.483204485	1.312203068	no	up	2.383830087	1.253281408	no	up	51.85768925	5.696486017	yes	up	125.1592825	6.967621483	yes	up	2.31553118	1.211343184	no	up	1.056355023	0.079094782	no	up
TRINITY_DN11004_c0_g1	cytochrome c oxidase subunit III [Asymmetron lucayanum]	8.755927917	3.130260078	no	up	1.358137637	0.441629693	no	up	0.241740747	-2.048467427	yes	down	0.332134344	-1.590161185	yes	down	5.414932994	2.436943486	no	up	1.602792265	0.680587453	no	up
TRINITY_DN11004_c0_g2	cytochrome c oxidase subunit III [Asymmetron lucayanum]	2.319490834	1.213808145	no	up	40.21122537	5.329526396	yes	up	0.000926829	-10.07540967	yes	down	0.038711658	-4.691088092	yes	down	0.225976602	-2.145754695	no	down	10.19997098	3.350493142	no	up
TRINITY_DN11005_c0_g1		1	0	no	no change	2.662983254	1.413043356	yes	up	0.394378128	-1.342348552	yes	down	1.061088754	0.085545335	no	up	1	0	no	no change	1	0	no	no change
TRINITY_DN11006_c0_g1		2.45095878	1.293346221	no	up	7.700839906	2.945015804	no	up	1	0	no	no change	6.260727859	2.646330391	no	up	1	0	no	no change	2.995247045	1.582675	no	up
TRINITY_DN11008_c0_g1	hypothetical protein C7M84_000943 [Penaeus vannamei]	0.982951262	-0.02480821	no	down	0.683799831	-0.548354028	no	down	1.714672098	0.777932712	no	up	1.185759661	0.245811623	no	up	0.833568266	-0.262627739	no	down	1.176013588	0.23390473	no	up
TRINITY_DN11008_c0_g2	hypothetical protein C7M84_000943 [Penaeus vannamei]	1.115002419	0.15704684	no	up	0.553340321	-0.853761041	no	down	1.421568865	0.507483989	no	up	0.796566857	-0.32813264	no	down	1.002870134	0.004134798	no	up	1.109921114	0.150457142	no	up
TRINITY_DN11009_c0_g1	uncharacterized protein LOC113816602 [Penaeus vannamei]	0.267085125	-1.904628464	no	down	1.183171855	0.24265964	no	up	0.907440404	-0.140125198	no	down	1.086687259	0.119936803	no	up	0.173579012	-2.526335581	no	down	1.537828179	0.62089432	no	up
TRINITY_DN1100_c0_g1	neuroparsin III precursor [Macrobrachium nipponense]	0.937489566	-0.093125461	no	down	1.351560797	0.43462641	no	up	2.994867045	1.582491957	no	up	4.104721344	2.037284286	yes	up	0.97829653	-0.03165627	no	down	0.955976732	-0.06495259	no	down
TRINITY_DN11011_c0_g1		4.644721267	2.215592022	no	up	4.587957106	2.197851903	no	up	0.203077748	-2.299895925	no	down	0.930035806	-0.104641834	no	down	3.068241122	1.617411863	no	up	1.508893073	0.593490573	no	up
TRINITY_DN11011_c1_g1		0.646083649	-0.63020713	no	down	1.752714027	0.809590625	no	up	0.348799557	-1.519529885	no	down	0.615748442	-0.699587022	no	down	0.419220502	-1.254218821	no	down	1	0	no	no change
TRINITY_DN11012_c0_g1	putative Bestrophin-2, partial [Penaeus vannamei]	0.42342982	-1.239805219	yes	down	2.729360806	1.448563123	yes	up	0.570545472	-0.809586222	no	down	1.579208392	0.659201561	no	up	0.740192052	-0.43402845	no	down	0.570721409	-0.809141412	no	down
TRINITY_DN11012_c0_g2	uncharacterized protein LOC113800596 [Penaeus vannamei]	0.646558256	-0.62914773	no	down	5.106613785	2.352366952	yes	up	0.479139125	-1.061483471	no	down	2.467282391	1.302922848	no	up	1.202776299	0.266368345	no	up	0.536328414	-0.898811408	no	down
TRINITY_DN11013_c0_g1		1.415375004	0.501184347	no	up	0.923844529	-0.114278009	no	down	0.643006019	-0.637095852	no	down	0.60087819	-0.734855538	no	down	0.820027854	-0.28625518	no	down	1.722745997	0.784710005	no	up
TRINITY_DN11014_c0_g1		5.548936357	2.472211256	yes	up	0.587015162	-0.768530329	no	down	0.824751299	-0.277968949	no	down	0.489883687	-1.029488843	yes	down	0.253413499	-1.98043472	yes	down	21.83668439	4.448681914	yes	up
TRINITY_DN11014_c0_g2		0.556156251	-0.846437832	no	down	1.293093093	0.370826142	no	up	1.011248911	0.016138149	no	up	1.322564847	0.403338461	no	up	0.779191764	-0.359949666	no	down	0.713287397	-0.487444611	no	down
TRINITY_DN11014_c1_g1		0.470762032	-1.086930127	yes	down	0.952349097	-0.070437584	no	down	1.237558795	0.307497068	no	up	1.193274384	0.254925817	no	up	0.745634387	-0.4234597	no	down	0.629823276	-0.666981019	no	down
TRINITY_DN11015_c0_g1	general transcription factor II-I repeat domain-containing protein 2B-like [Centruroides sculpturatus]	0.431181586	-1.213632526	yes	down	1.153505763	0.206025212	no	up	1.087099913	0.120484541	no	up	1.268492504	0.343114994	no	up	0.702371483	-0.509693824	no	down	0.613138357	-0.705715434	no	down
TRINITY_DN11015_c1_g1		0.890503949	-0.167306086	no	down	1	0	no	no change	1	0	no	no change	1	0	no	no change	1.864102202	0.89848096	no	up	0.476191072	-1.070387523	no	down
TRINITY_DN11016_c0_g1		1.201262547	0.2645515	no	up	2.262077482	1.177648346	yes	up	0.232633809	-2.103867311	yes	down	0.531997035	-0.910509889	no	down	0.451393926	-1.147541089	no	down	2.641831914	1.401538678	no	up
TRINITY_DN11016_c1_g1		1	0	no	no change	12.29037208	3.619456687	yes	up	0.114239452	-3.129867125	yes	down	1.408626104	0.494288724	no	up	1	0	no	no change	1	0	no	no change
TRINITY_DN11016_c2_g1		0.34478818	-1.536217778	no	down	2.30243308	1.203159225	yes	up	0.24076673	-2.054292043	yes	down	0.560370968	-0.83554588	no	down	0.444626029	-1.169335688	no	down	0.776529463	-0.364887431	no	down
TRINITY_DN11017_c0_g1	PREDICTED: basic proline-rich protein-like [Hyalella azteca]	1.045293284	0.063907784	no	up	0.910175093	-0.135783987	no	down	1.66322889	0.733986723	no	up	1.530949087	0.614426305	no	up	0.85178729	-0.231434893	no	down	1.224663299	0.292385158	no	up
TRINITY_DN11018_c0_g1		1.811060603	0.856834823	no	up	0.512722044	-0.963751167	no	down	1.889004127	0.917625853	no	up	0.977785506	-0.032410075	no	down	1.65221262	0.724399356	no	up	1.101781984	0.139838778	no	up
TRINITY_DN11019_c0_g1	CAD protein-like [Penaeus vannamei]	0.913578276	-0.13039975	no	down	0.792434965	-0.335635556	no	down	1.41211649	0.497859106	no	up	1.131655365	0.178434666	no	up	1.16797271	0.224006565	no	up	0.780523202	-0.357486576	no	down
TRINITY_DN11019_c0_g2		1.258385798	0.331574293	no	up	0.615860854	-0.699323666	no	down	0.772730022	-0.371963644	no	down	0.479249058	-1.061152498	no	down	5.394731065	2.431551041	no	up	0.232584157	-2.104175269	no	down
TRINITY_DN11019_c0_g3		0.346778289	-1.527914516	no	down	0.367497147	-1.444195045	no	down	8.845166628	3.144889321	no	up	3.222317456	1.688098632	no	up	0.224854267	-2.152937834	no	down	1	0	no	no change
TRINITY_DN1101_c0_g1		0.607502482	-0.719037791	no	down	0.322521431	-1.632533065	no	down	2.863524439	1.517791916	no	up	1	0	no	no change	0.723833973	-0.466269273	no	down	0.837404105	-0.256004105	no	down
TRINITY_DN1101_c0_g2	LOW QUALITY PROTEIN: protein mesh-like [Penaeus vannamei]	0.67625657	-0.564357389	no	down	0.270033543	-1.888789466	no	down	2.140796732	1.098147819	no	up	0.584357571	-0.775076663	no	down	1.006820372	0.009806313	no	up	0.670659943	-0.576346659	no	down
TRINITY_DN11021_c0_g1	serpin 1 [Macrobrachium nipponense]	1	0	no	no change	1.054697105	0.076828736	no	up	0.80621333	-0.310766458	no	down	0.859526202	-0.218386475	no	down	1	0	no	no change	1	0	no	no change
TRINITY_DN11022_c0_g1		2.822664601	1.497057713	no	up	1.328919978	0.410254234	no	up	0.838847967	-0.253518735	no	down	1.127906743	0.173647788	no	up	1.17434608	0.231857634	no	up	2.399045327	1.262460416	no	up
TRINITY_DN11022_c0_g2		0.856532235	-0.223420554	no	down	0.98107813	-0.027560063	no	down	0.686969584	-0.541681871	no	down	0.682991605	-0.55006025	no	down	2.066033328	1.046863527	no	up	0.410712076	-1.283800728	no	down
TRINITY_DN11023_c0_g1		1.05512187	0.077409644	no	up	0.925035062	-0.112420046	no	down	0.952362711	-0.07041696	no	down	0.891697944	-0.165373004	no	down	0.831694956	-0.265873612	no	down	1.255887032	0.328706698	no	up
TRINITY_DN11023_c0_g2	F-actin-capping protein subunit alpha-like [Penaeus vannamei]	1.230685191	0.299461768	no	up	1.003565948	0.005135424	no	up	1.157490809	0.211000738	no	up	1.174915951	0.232557556	no	up	1.143711564	0.193723261	no	up	1.073595187	0.10245011	no	up
TRINITY_DN11023_c0_g3		1	0	no	no change	0.176497248	-2.502282409	no	down	10.1882178	3.348829802	no	up	1.818554611	0.86279225	no	up	1.590339226	0.669334531	no	up	0.78956046	-0.340878352	no	down
TRINITY_DN11023_c0_g4		1.032670039	0.046379355	no	up	0.899512323	-0.152785048	no	down	0.727279827	-0.459417535	no	down	0.660908032	-0.597478567	no	down	0.98424789	-0.02290638	no	down	1.051459964	0.072393919	no	up
TRINITY_DN11024_c0_g1	peptidyl-prolyl cis-trans isomerase E-like [Penaeus vannamei]	2.009231705	1.006643945	yes	up	0.523133089	-0.934750068	no	down	1.81326706	0.858591423	no	up	0.957573553	-0.062544788	no	down	1.514745523	0.599075442	no	up	1.325045516	0.406041918	no	up
TRINITY_DN11025_c0_g1	uncharacterized protein LOC113802787 [Penaeus vannamei]	1.059375053	0.083213441	no	up	1.000807475	0.00116447	no	up	0.867876566	-0.204438226	no	down	0.878916475	-0.186202024	no	down	1.311045334	0.390717573	no	up	0.806642895	-0.309997969	no	down
TRINITY_DN11026_c0_g1		1.725618512	0.787113559	no	up	0.951685887	-0.071442618	no	down	0.996119202	-0.0056097	no	down	0.959464169	-0.059699165	no	down	1.806933439	0.853543363	no	up	0.952992106	-0.069463831	no	down
TRINITY_DN11027_c0_g1	Nucleolar protein 8 [Armadillidium nasatum]	1.454351891	0.540376382	no	up	0.773609408	-0.370322756	no	down	1.277248046	0.353038728	no	up	0.999412882	-0.000847281	no	down	1.23064737	0.299417431	no	up	1.179205627	0.237815314	no	up
TRINITY_DN11028_c0_g1		1	0	no	no change	1.413716234	0.499492567	no	up	0.402820815	-1.311789861	no	down	0.57720033	-0.792855971	no	down	1	0	no	no change	1	0	no	no change
TRINITY_DN11029_c0_g1		0.347687444	-1.524137127	no	down	3.874921666	1.954167146	no	up	0.538907811	-0.891889599	no	down	2.114393566	1.08024394	no	up	0.225976602	-2.145754695	no	down	1	0	no	no change
TRINITY_DN11029_c0_g2	uncharacterized protein LOC113829285 isoform X2 [Penaeus vannamei]	0.422866258	-1.241726649	yes	down	0.974152626	-0.037780269	no	down	1.446547262	0.53261346	no	up	1.426070339	0.512045143	no	up	0.24391931	-2.03552412	yes	down	1.732274246	0.79266735	no	up
TRINITY_DN1102_c0_g1	pacifastin light chain precursor, partial [Penaeus vannamei]	1.127721367	0.173410656	no	up	2.811379352	1.491278136	yes	up	0.909280934	-0.137201993	no	down	2.586042551	1.370746014	yes	up	0.33230599	-1.589415797	yes	down	3.386239859	1.759684168	yes	up
TRINITY_DN11030_c0_g1	Fem-1A [Eriocheir sinensis]	0.606989445	-0.720256665	no	down	0.940687652	-0.088212329	no	down	1.261155482	0.33474615	no	up	1.20042969	0.263550907	no	up	0.939956104	-0.08933471	no	down	0.644162762	-0.634502831	no	down
TRINITY_DN11030_c1_g1	tigger transposable element-derived protein 4-like isoform X1 [Penaeus vannamei]	1.361896026	0.445616564	no	up	0.867584883	-0.20492318	no	down	0.976041971	-0.034984908	no	down	0.857261592	-0.222192587	no	down	1.163282468	0.218201455	no	up	1.169934335	0.226427557	no	up
TRINITY_DN11030_c1_g2	tigger transposable element-derived protein 4-like isoform X2 [Penaeus vannamei]	1.05512187	0.077409644	no	up	0.575243235	-0.797755982	no	down	0.560481113	-0.835262338	no	down	0.327933041	-1.608526825	yes	down	1.407271836	0.492901034	no	up	0.751113839	-0.412896516	no	down
TRINITY_DN11030_c1_g3	tigger transposable element-derived protein 4-like isoform X2 [Penaeus vannamei]	3.406773958	1.768406227	no	up	0.557918115	-0.841874701	no	down	1.4001186	0.485549039	no	up	0.788062053	-0.343618861	no	down	1.50221138	0.587087833	no	up	2.261052109	1.176994241	no	up
TRINITY_DN11031_c0_g1		1.181704917	0.240869826	no	up	0.840741941	-0.25026505	no	down	0.849378304	-0.235520836	no	down	0.721712286	-0.470504279	no	down	1.804862361	0.851888822	no	up	0.653685507	-0.613331384	no	down
TRINITY_DN11032_c0_g1		4.663795925	2.221504661	no	up	1.148003961	0.19912762	no	up	1.551179441	0.633365587	no	up	1.80303192	0.850424938	no	up	13.28704005	3.731947847	no	up	0.349736596	-1.51565933	no	down
TRINITY_DN11032_c0_g2		0.852102491	-0.230901126	no	down	0.852626983	-0.230013382	no	down	1.386794865	0.471754399	no	up	1.196236955	0.258503193	no	up	0.600072723	-0.736790742	no	down	1.415968078	0.501788741	no	up
TRINITY_DN11032_c0_g3		0.940595574	-0.088353551	no	down	0.52315367	-0.934693313	no	down	1.104679005	0.143627215	no	up	0.584594677	-0.774491402	no	down	1.007859083	0.011293938	no	up	0.933366982	-0.099483662	no	down
TRINITY_DN11033_c0_g1	LOW QUALITY PROTEIN: organic cation transporter protein-like [Penaeus vannamei]	1.245609279	0.316851597	no	up	0.816557288	-0.29237399	no	down	1.103262726	0.141776389	no	up	0.910950158	-0.134555975	no	down	1.360864439	0.444523361	no	up	0.913600419	-0.130364782	no	down
TRINITY_DN11033_c0_g2		0.537245659	-0.896346175	no	down	0.570527504	-0.809631658	no	down	0.874979455	-0.192678953	no	down	0.504347694	-0.987509434	no	down	0.602164826	-0.731769655	no	down	0.890405229	-0.16746603	no	down
TRINITY_DN11034_c0_g1		0.336972444	-1.569297474	no	down	1.777071827	0.829501994	no	up	0.764611253	-0.387201662	no	down	1.368223462	0.452303874	no	up	0.836473345	-0.257608527	no	down	0.399679294	-1.323085262	no	down
TRINITY_DN11034_c0_g2	4-hydroxybenzoate polyprenyltransferase, mitochondrial-like [Penaeus vannamei]	0.680907773	-0.554468691	no	down	1.186209669	0.246359037	no	up	1.004869706	0.00700845	no	up	1.205724312	0.269900074	no	up	0.623132225	-0.682389768	no	down	1.089248125	0.12333263	no	up
TRINITY_DN11034_c1_g1		1.758788903	0.814582335	no	up	3.316245151	1.729550661	no	up	5.147632436	2.363909042	no	up	17.33315393	4.115462285	yes	up	0.76625916	-0.384095679	no	down	2.289522554	1.195046777	no	up
TRINITY_DN11034_c1_g2		2.632885932	1.396645019	no	up	1.412049581	0.497790747	no	up	0.531563769	-0.911685319	no	down	0.760913589	-0.394195468	no	down	0.22191432	-2.171925329	no	down	11.83035075	3.564420943	no	up
TRINITY_DN11035_c0_g1	leucine-rich repeat-containing protein 28-like [Penaeus vannamei]	0.670661239	-0.576343872	no	down	0.829314193	-0.270009311	no	down	1.369886164	0.454056012	no	up	1.149985379	0.201615518	no	up	0.977415181	-0.032956583	no	down	0.684113052	-0.547693339	no	down
TRINITY_DN11036_c0_g1	integrator complex subunit 12-like isoform X2 [Penaeus vannamei]	0.999672199	-0.000472994	no	down	1.546090234	0.628624522	no	up	1.112711618	0.154079737	no	up	1.740336343	0.799366153	no	up	0.914831584	-0.128421921	no	down	1.089091355	0.123124975	no	up
TRINITY_DN11036_c0_g2		1.591929833	0.670776748	no	up	4.953384188	2.308414522	no	up	1	0	no	no change	3.970573268	1.989347318	no	up	0.365918058	-1.45040748	no	down	4.349980377	2.121008893	no	up
TRINITY_DN11037_c0_g1	protein CREG1-like [Penaeus vannamei]	0.419529878	-1.253154536	no	down	0.982570685	-0.025366898	no	down	0.488461915	-1.033682013	no	down	0.484975592	-1.044015953	no	down	0.713651244	-0.486708883	no	down	0.58645053	-0.769918679	no	down
TRINITY_DN11037_c0_g3	protein CREG1-like [Penaeus vannamei]	0.865105466	-0.209052071	no	down	0.899878261	-0.152198253	no	down	0.893738262	-0.162075705	no	down	0.813144005	-0.298417223	no	down	1.010409534	0.014940157	no	up	0.854011606	-0.227672419	no	down
TRINITY_DN11038_c0_g1	metalloendopeptidase OMA1, mitochondrial-like [Penaeus vannamei]	1.019471816	0.027821891	no	up	1.053528938	0.075229942	no	up	1.125575286	0.170662558	no	up	1.200264382	0.263352223	no	up	0.942259041	-0.085804362	no	down	1.078794116	0.109419558	no	up
TRINITY_DN11039_c0_g1	acetyl-coenzyme A transporter 1-like [Penaeus vannamei]	2.696973911	1.431341566	yes	up	0.679808904	-0.556798837	no	down	1.244788446	0.315900575	no	up	0.85602236	-0.224279613	no	down	2.011259475	1.008099217	yes	up	1.339589419	0.421790886	no	up
TRINITY_DN11039_c0_g3		1.495223315	0.58036097	no	up	0.780762251	-0.357044794	no	down	1.027863942	0.039649308	no	up	0.811448126	-0.301429226	no	down	1.278180674	0.354091779	no	up	1.166065558	0.221648902	no	up
TRINITY_DN11039_c0_g4		0.698007914	-0.518684701	no	down	0.308591659	-1.696229027	no	down	0.623896967	-0.680620299	no	down	0.194421677	-2.362739016	no	down	1.253898422	0.326420481	no	up	0.550789638	-0.860426678	no	down
TRINITY_DN1103_c0_g1		1.016984847	0.024298183	no	up	0.500295971	-0.999146262	no	down	0.535734987	-0.900408579	no	down	0.270088987	-1.888493278	yes	down	0.694236973	-0.526499894	no	down	1.456820948	0.542823572	no	up
TRINITY_DN11040_c0_g1	NADH dehydrogenase [ubiquinone] 1 alpha subcomplex assembly factor 2-like [Penaeus vannamei]	1.045923928	0.064777925	no	up	0.650955763	-0.61936859	no	down	1.361528953	0.445227661	no	up	0.897674696	-0.155735367	no	down	0.885340046	-0.175696415	no	down	1.179228478	0.237843271	no	up
TRINITY_DN11041_c0_g1	uncharacterized protein LOC113802610 isoform X3 [Penaeus vannamei]	1.640349397	0.714003144	no	up	0.225763822	-2.14711378	yes	down	1.179824638	0.238572442	no	up	0.270859152	-1.884385254	yes	down	2.432497349	1.282438232	yes	up	0.672941136	-0.571447782	no	down
TRINITY_DN11041_c0_g2		20.17803503	4.334713784	no	up	1	0	no	no change	0.41033022	-1.285142686	no	down	0.479379094	-1.060761101	no	down	7.289703476	2.865860131	no	up	2.753263288	1.461142578	no	up
TRINITY_DN11042_c0_g1		2.023356493	1.016750529	no	up	1	0	no	no change	1	0	no	no change	1	0	no	no change	1.523570241	0.607456014	no	up	1.326827345	0.40798065	no	up
TRINITY_DN11042_c0_g2	hypothetical protein AVEN_237497_1, partial [Araneus ventricosus]	0.862905053	-0.212726269	no	down	1	0	no	no change	0.20577064	-2.280890943	no	down	0.239913554	-2.059413428	no	down	0.767196205	-0.382332511	no	down	1.12417241	0.168863314	no	up
TRINITY_DN11042_c1_g1	DNA-directed RNA polymerase I subunit RPA49-like [Penaeus vannamei]	1.877173919	0.908562322	no	up	0.824475595	-0.278451305	no	down	1.375789333	0.460259576	no	up	1.14734727	0.198302121	no	up	0.905308873	-0.143518001	no	down	2.065475565	1.046473993	yes	up
TRINITY_DN11042_c1_g2	hypothetical protein C7M84_009499 [Penaeus vannamei]	1.023595313	0.033645447	no	up	0.774692886	-0.368303603	no	down	1.235396828	0.304974531	no	up	0.968486284	-0.046196478	no	down	1.037180186	0.05266655	no	up	0.983960114	-0.023328259	no	down
TRINITY_DN11043_c0_g1		0.48009293	-1.058614404	yes	down	0.990295799	-0.014068576	no	down	0.827350365	-0.273429685	no	down	0.828719846	-0.271043623	no	down	0.514159097	-0.959713251	no	down	0.931916925	-0.101726743	no	down
TRINITY_DN11044_c0_g1	tigger transposable element-derived protein 1-like [Sipha flava]	0.645177672	-0.632231584	no	down	1.267839581	0.342372213	no	up	0.904925669	-0.144128801	no	down	1.161883986	0.216466024	no	up	0.928466347	-0.107078475	no	down	0.693623256	-0.527775824	no	down
TRINITY_DN11044_c1_g1		1.659129133	0.730426179	no	up	0.902960638	-0.147264995	no	down	1.072511332	0.100992891	no	up	0.979722917	-0.029554307	no	down	1.083426988	0.115601934	no	up	1.524921072	0.608734572	no	up
TRINITY_DN11044_c2_g1		0.986056855	-0.020257262	no	down	0.879881852	-0.184618279	no	down	0.864712455	-0.209707626	no	down	0.770529269	-0.376078336	no	down	0.638274568	-0.64775093	no	down	1.550788495	0.633001937	no	up
TRINITY_DN11044_c3_g1		1	0	no	no change	0.412882834	-1.276195656	no	down	0.415796562	-1.266050267	no	down	0.173460535	-2.527320633	yes	down	1	0	no	no change	1	0	no	no change
TRINITY_DN11044_c4_g1		1.635128069	0.709403637	no	up	1	0	no	no change	1	0	no	no change	1	0	no	no change	0.90923727	-0.137271273	no	down	1.789578584	0.839619897	no	up
TRINITY_DN11045_c0_g1		1	0	no	no change	160.6672404	7.327931987	yes	up	0.070469329	-3.826860706	no	down	11.77532232	3.557694645	yes	up	1	0	no	no change	1	0	no	no change
TRINITY_DN11046_c0_g1	PREDICTED: 14-3-3 protein zeta isoform X1 [Wasmannia auropunctata]	2.549282162	1.350091064	no	up	1.139707252	0.188663297	no	up	2.130767416	1.091373124	no	up	2.456307234	1.296491024	no	up	3.742063174	1.903833914	no	up	0.677514088	-0.561677148	no	down
TRINITY_DN11047_c0_g1		0.120766207	-3.049711284	no	down	0.203760712	-2.295052188	no	down	0.715896885	-0.482176292	no	down	0.147357007	-2.762612434	no	down	0.666678861	-0.584936112	no	down	0.180219712	-2.472171279	no	down
TRINITY_DN11047_c0_g2		0.707080064	-0.500054512	no	down	0.452247385	-1.144815934	no	down	2.931919455	1.551845471	no	up	1.356035615	0.43939507	no	up	1.403349156	0.488873999	no	up	0.50264935	-0.992375773	no	down
TRINITY_DN11047_c0_g4		1.492862728	0.578081513	no	up	0.364950207	-1.454228457	no	down	1.766373873	0.820790738	no	up	0.652826883	-0.615227628	no	down	1.435821855	0.521876762	no	up	1.03882824	0.054957138	no	up
TRINITY_DN11048_c0_g1		2.014832639	1.010660007	no	up	1.119879664	0.163343717	no	up	0.332231531	-1.589739094	no	down	0.377776077	-1.404396752	no	down	1.792894674	0.842290738	no	up	1.12195366	0.16601309	no	up
TRINITY_DN11048_c0_g2		1.44626925	0.532336162	no	up	0.993261452	-0.009754572	no	down	2.154295772	1.107216337	no	up	2.16301979	1.113046865	no	up	0.677832759	-0.560998731	no	down	2.13168956	1.091997352	no	up
TRINITY_DN11049_c0_g1		0.296799769	-1.752438123	no	down	1	0	no	no change	1	0	no	no change	1	0	no	no change	1.983599629	0.988120861	no	up	0.149798235	-2.738907471	yes	down
TRINITY_DN11049_c0_g2		4.556344501	2.187876832	no	up	1	0	no	no change	1	0	no	no change	1	0	no	no change	7.635453917	2.932713926	no	up	0.600453658	-0.73587519	no	down
TRINITY_DN11049_c0_g3	hypothetical protein [Macrobrachium nipponense]	1	0	no	no change	1	0	no	no change	1	0	no	no change	1	0	no	no change	39.41899312	5.300819021	yes	up	0.031892758	-4.970627328	yes	down
TRINITY_DN11049_c0_g5		0.646083649	-0.63020713	no	down	1	0	no	no change	1	0	no	no change	1	0	no	no change	16.64403995	4.056933751	yes	up	0.038748715	-4.689707719	yes	down
TRINITY_DN1104_c0_g1	LOW QUALITY PROTEIN: uncharacterized protein LOC113801804 [Penaeus vannamei]	5.401964843	2.433484251	yes	up	1.036176554	0.051269845	no	up	1.435908198	0.521963516	no	up	1.504937599	0.589703668	no	up	4.742695791	2.245707333	yes	up	1.137538739	0.185915678	no	up
TRINITY_DN11050_c0_g1		0.223274635	-2.163108733	no	down	1.20548887	0.26961833	no	up	5.007027203	2.323954294	no	up	6.112489559	2.611760096	no	up	0.510940603	-0.968772507	no	down	0.442165018	-1.177343204	no	down
TRINITY_DN11050_c0_g2		1.271155675	0.346140724	no	up	2.022661968	1.016255234	no	up	4.173590115	2.061288921	no	up	8.590858594	3.102802325	yes	up	0.977155819	-0.03333946	no	down	1.301185382	0.379826519	no	up
TRINITY_DN11051_c0_g1		1	0	no	no change	2.249349203	1.169507651	no	up	0.41033022	-1.285142686	no	down	0.93369373	-0.0989787	no	down	1	0	no	no change	1	0	no	no change
TRINITY_DN11051_c1_g1		1	0	no	no change	0.302814757	-1.72349258	no	down	1.424587077	0.510543808	no	up	0.432373621	-1.209649586	no	down	1	0	no	no change	1	0	no	no change
TRINITY_DN11052_c0_g1		1.687844407	0.755181916	no	up	0.818586418	-0.288793366	no	down	1.199238158	0.262118193	no	up	0.994393157	-0.008111726	no	down	1.603459887	0.681188263	no	up	1.071761817	0.099984324	no	up
TRINITY_DN11052_c0_g2		0.500104186	-0.999699414	no	down	0.69998386	-0.514606437	no	down	1.409108782	0.494782991	no	up	0.995257417	-0.006858377	no	down	0.741719888	-0.431053642	no	down	0.673148163	-0.571004012	no	down
TRINITY_DN11053_c0_g1		0.813214607	-0.298291966	no	down	1	0	no	no change	1	0	no	no change	1	0	no	no change	3.749365192	1.906646352	no	up	0.219217324	-2.189566279	no	down
TRINITY_DN11053_c0_g2		0.410159952	-1.28574146	no	down	1	0	no	no change	1	0	no	no change	1	0	no	no change	1.217647449	0.284096484	no	up	0.337318707	-1.567815764	no	down
TRINITY_DN11054_c0_g1	myosin-9-like [Penaeus vannamei]	1.043381317	0.061266506	no	up	1.073216375	0.101940972	no	up	1.423439144	0.509380815	no	up	1.546940939	0.629418117	no	up	1.406927729	0.492548223	no	up	0.740460364	-0.433505584	no	down
TRINITY_DN11054_c0_g2		1	0	no	no change	0.554415946	-0.850959343	no	down	2.278220148	1.187907164	no	up	1.280636765	0.356861333	no	up	1	0	no	no change	1	0	no	no change
TRINITY_DN11055_c0_g1		1.023030777	0.032849548	no	up	2.157579551	1.109413753	no	up	0.303785086	-1.71887705	no	down	0.656749285	-0.606585371	no	down	3.290616621	1.718357952	no	up	0.308330718	-1.697449468	no	down
TRINITY_DN11056_c0_g1	40S ribosomal-like protein [Pectinaria gouldii]	1	0	no	no change	2.249349203	1.169507651	no	up	0.005230645	-7.578795407	yes	down	0.011902298	-6.39261609	yes	down	1	0	no	no change	1	0	no	no change
TRINITY_DN11056_c1_g1	40S ribosomal-like protein [Pectinaria gouldii]	0.84863567	-0.236782776	no	down	1.451263321	0.53730931	no	up	0.393333611	-1.346174622	no	down	0.583474552	-0.77725836	no	down	1.122863409	0.167182441	no	up	0.749913598	-0.415203711	no	down
TRINITY_DN11057_c0_g1		2.45095878	1.293346221	no	up	1.453512741	0.539543718	no	up	0.372046422	-1.42644545	no	down	0.545890926	-0.873315377	no	down	1	0	no	no change	2.995247045	1.582675	no	up
TRINITY_DN11058_c0_g1	uncharacterized protein LOC113816270 [Penaeus vannamei]	0.646083649	-0.63020713	no	down	0.314152171	-1.670464544	yes	down	1.036802301	0.052140825	no	up	0.329147671	-1.603193104	yes	down	0.419220502	-1.254218821	no	down	1	0	no	no change
TRINITY_DN1105_c0_g1		0.66361094	-0.591590424	no	down	2.177629665	1.122758626	no	up	1.382080725	0.466841883	no	up	3.051781679	1.609651757	no	up	0.270880305	-1.884272593	no	down	2.447422319	1.291263069	no	up
TRINITY_DN1105_c0_g2	MAPK regulated corepressor interacting protein 2-like [Penaeus vannamei]	0.898381294	-0.154600206	no	down	1.567928212	0.648859507	no	up	0.9596813	-0.059372714	no	down	1.520741673	0.604775104	no	up	0.635995779	-0.652910904	no	down	1.408951747	0.494622204	no	up
TRINITY_DN11060_c1_g1		2.258823581	1.175571597	no	up	1.861556291	0.896509242	no	up	5.356494642	2.421289191	yes	up	10.08110798	3.333582304	yes	up	1.157512572	0.211027863	no	up	1.948000514	0.961994058	no	up
TRINITY_DN11061_c0_g1	coiled-coil domain-containing protein 130 homolog [Penaeus vannamei]	1.071231007	0.099269625	no	up	1.069791147	0.097329169	no	up	1.217813396	0.284293088	no	up	1.318430603	0.398821635	no	up	1.079178878	0.109934017	no	up	0.990184672	-0.014230478	no	down
TRINITY_DN11062_c0_g1	Cell adhesion molecule 3 precursor [Penaeus vannamei]	3.726441862	1.897798752	yes	up	1.021407718	0.030558866	no	up	0.722082705	-0.469764007	no	down	0.748002939	-0.418884156	no	down	1.532894246	0.616258169	no	up	2.423439763	1.277056223	yes	up
TRINITY_DN11062_c0_g2		1.964993479	0.974524525	no	up	1.775551678	0.828267351	no	up	0.795453419	-0.330150644	no	down	1.428719955	0.51472316	no	up	0.232357182	-2.10558386	no	down	8.456714445	3.080097265	no	up
TRINITY_DN11063_c0_g1	uncharacterized protein LOC115226371 [Octopus vulgaris]	0.353176376	-1.50153925	no	down	1.549471783	0.631776482	no	up	1.620309514	0.696269425	no	up	2.537960324	1.343669516	no	up	1.676786523	0.745699027	no	up	0.208305887	-2.263224484	no	down
TRINITY_DN11063_c0_g3	uncharacterized protein LOC115210440 [Octopus vulgaris]	3.126078232	1.644353883	no	up	1.578866585	0.658889268	no	up	1.519430453	0.603530642	no	up	2.421754598	1.276052681	no	up	0.451382667	-1.147577074	no	down	6.95357412	2.79775471	no	up
TRINITY_DN11063_c0_g4	uncharacterized protein LOC115210440 [Octopus vulgaris]	0.397850038	-1.329703359	no	down	1.154866366	0.207725922	no	up	1.556613383	0.638410666	no	up	1.818554611	0.86279225	no	up	0.945266111	-0.081207561	no	down	0.416665928	-1.263036962	no	down
TRINITY_DN11063_c0_g5	uncharacterized protein LOC115210440 [Octopus vulgaris]	2.391923176	1.258171054	no	up	2.487381231	1.314627641	no	up	0.617391339	-0.695742851	no	down	1.560228329	0.641757173	no	up	1.511435399	0.595919317	no	up	1.58424519	0.663795635	no	up
TRINITY_DN11064_c0_g1		1.969118416	0.977549873	no	up	0.209293186	-2.256402753	yes	down	0.213601637	-2.227005393	yes	down	0.045553671	-4.45628888	yes	down	0.708662838	-0.496828697	no	down	2.770260523	1.470021658	yes	up
TRINITY_DN11065_c0_g1	protein BTG2-like [Centruroides sculpturatus]	1	0	no	no change	1	0	no	no change	0.000689257	-10.50266973	yes	down	0.000805214	-10.27834054	yes	down	3.037883416	1.603066505	no	up	0.412962371	-1.275917765	no	down
TRINITY_DN11065_c0_g3		4.643679978	2.215268551	no	up	6.708591722	2.746009945	no	up	0.300520697	-1.734463743	no	down	2.072206836	1.051168012	no	up	2.920816629	1.546371788	no	up	1.578413233	0.658474956	no	up
TRINITY_DN11066_c0_g1		1	0	no	no change	2.809869372	1.490503063	no	up	0.171677991	-2.542222999	yes	down	0.487208205	-1.037389665	no	down	1	0	no	no change	1	0	no	no change
TRINITY_DN11067_c0_g1		0.377131505	-1.406860417	yes	down	0.61820508	-0.693842585	no	down	1.627934418	0.703042581	no	up	1.020614321	0.02943779	no	up	0.297499087	-1.749042855	yes	down	1.263325826	0.337226774	no	up
TRINITY_DN11068_c0_g1	corrinoid adenosyltransferase-like [Penaeus vannamei]	1.116292191	0.158714703	no	up	1.402633053	0.488137631	no	up	1.114589911	0.156513	no	up	1.582123068	0.661861826	no	up	1.834847849	0.875660435	no	up	0.606898582	-0.720472645	no	down
TRINITY_DN11069_c0_g1		1	0	no	no change	4.769644182	2.253881644	no	up	1.119175327	0.162436063	no	up	5.531626229	2.467703677	no	up	1	0	no	no change	1	0	no	no change
TRINITY_DN11069_c0_g2	craniofacial development protein 2-like [Trichoplusia ni]	1	0	no	no change	2.464308962	1.301183145	no	up	5.295125558	2.404664894	no	up	13.1314775	3.714957347	no	up	1	0	no	no change	1	0	no	no change
TRINITY_DN1106_c0_g1		1.165417255	0.220846576	no	up	1.214713461	0.280616036	no	up	1.025960012	0.036974501	no	up	1.261220658	0.334820705	no	up	0.813646776	-0.297525475	no	down	1.428334532	0.514333915	no	up
TRINITY_DN1106_c0_g2	calcium uptake protein 1 homolog, mitochondrial-like isoform X1 [Penaeus vannamei]	1.526414823	0.610147086	no	up	1.13895949	0.187716435	no	up	0.962369549	-0.055337101	no	down	1.110572318	0.15130334	no	up	1.418634552	0.504502991	no	up	1.07417633	0.103230836	no	up
TRINITY_DN1106_c13_g1		2.45095878	1.293346221	no	up	0.543298071	-0.880184171	no	down	2.154078696	1.107070958	no	up	1.175400425	0.233152325	no	up	1.590339226	0.669334531	no	up	1.537828179	0.62089432	no	up
TRINITY_DN1106_c1_g1	nischarin-like [Penaeus vannamei]	0.911733377	-0.133316103	no	down	1.444514859	0.530585044	no	up	1.140027343	0.189068427	no	up	1.667295253	0.737509607	no	up	1.179297936	0.237928244	no	up	0.771668769	-0.373946376	no	down
TRINITY_DN1106_c1_g2	putative palmitoyltransferase ZDHHC14 [Armadillidium vulgare]	1.124852247	0.169735511	no	up	1.126390941	0.171707636	no	up	0.876354814	-0.190412996	no	down	0.999437025	-0.00081243	no	down	1.658497061	0.729876456	no	up	0.677788699	-0.561092512	no	down
TRINITY_DN1106_c1_g3	serpin 1 [Macrobrachium nipponense]	4.851951513	2.278565133	no	up	1.450579187	0.536629054	no	up	0.654634769	-0.611237866	no	down	0.962122849	-0.055706978	no	down	1.590339226	0.669334531	no	up	3.019564557	1.594340518	no	up
TRINITY_DN1106_c2_g1		1.258385148	0.331573549	no	up	0.2065528	-2.27541748	no	down	1.947620942	0.961712918	no	up	0.407524447	-1.295041486	no	down	0.419220502	-1.254218821	no	down	2.995247045	1.582675	no	up
TRINITY_DN1106_c2_g2		1.774051298	0.827047727	no	up	0.869870077	-0.201128158	no	down	1.285799735	0.362665958	no	up	1.132173137	0.179094598	no	up	2.596571964	1.37660821	no	up	0.68276	-0.550549556	no	down
TRINITY_DN1106_c2_g3		1.175440542	0.233201564	no	up	1.090212035	0.124608752	no	up	0.130938491	-2.933038832	yes	down	0.145802983	-2.777907856	yes	down	2.15339233	1.10661119	no	up	0.545594357	-0.874099371	no	down
TRINITY_DN1106_c2_g4		11.63729137	3.540683399	no	up	1.69516889	0.761429016	no	up	0.624601601	-0.678991827	no	down	1.072824441	0.10141401	no	up	2.289353435	1.194940206	no	up	5.0843625	2.346066894	no	up
TRINITY_DN1106_c5_g1		0.740845666	-0.432755066	no	down	0.908678363	-0.138158369	no	down	1.891242308	0.919334215	no	up	1.743077338	0.801636581	no	up	0.473045542	-1.079949011	no	down	1.574582109	0.654968991	no	up
TRINITY_DN11070_c0_g1	protein tramtrack, alpha isoform-like, partial [Penaeus vannamei]	3.851340301	1.945360604	yes	up	4.475260761	2.161971747	yes	up	3.147257587	1.654095261	yes	up	14.29266196	3.837202733	yes	up	1.350237678	0.433213382	no	up	2.846399916	1.509138373	yes	up
TRINITY_DN11071_c0_g1		0.642179473	-0.638951545	no	down	0.517392683	-0.950668444	no	down	1.551838064	0.633978018	no	up	0.809061175	-0.305679302	no	down	1.782786676	0.834134084	no	up	0.355039913	-1.493946875	no	down
TRINITY_DN11072_c0_g1		0.233861663	-2.096272716	no	down	0.667118912	-0.583984155	no	down	12.5728008	3.652234164	no	up	8.461999965	3.08099868	no	up	0.151493963	-2.722667792	no	down	1	0	no	no change
[truncated: 47,208 more rows]
