# Supplementary material for: Comparative transcriptome analysis of the gills and hepatopancreas from Macrobrachium rosenbergii exposed to the heavy metal Cadmium (Cd2+)
Source: Sci Rep. 2021 Aug 9;11:16140. doi: 10.1038/s41598-021-95709-w (PMC8352946; doi:10.1038/s41598-021-95709-w)
Supplement: Supplementary file 4 — Supplementary Information 4. [file 41598_2021_95709_MOESM4_ESM.xls]

Table S2 Differentially expressed genes (DEGs) related to oxidative stress.
Gene ID	nr_description	Swiss-Prot_description	Gi0h vs Gi3h	Gi0h vs Gi3d	Hp0h vs Hp3h	Hp0h vs Hp3d
TRINITY_DN11391_c0_g2	CCAAT/enhancer-binding protein delta-like [Galendromus occidentalis]	CCAAT/enhancer-binding protein delta OS=Mus musculus OX=10090 GN=Cebpd PE=1 SV=2;;	down	down	no change	no change
TRINITY_DN12263_c0_g1	putative chorion peroxidase-like [Penaeus vannamei]	Peroxidasin homolog OS=Mus musculus OX=10090 GN=Pxdn PE=1 SV=2;;	down	up	no change	no change
TRINITY_DN12280_c1_g1	selenium-dependent glutathione peroxidase [Sinanodonta woodiana]	Glutathione peroxidase 1 OS=Mus musculus OX=10090 GN=Gpx1 PE=1 SV=2;;	up	up	up	up
TRINITY_DN12786_c0_g4	PREDICTED: peroxiredoxin-1-like [Branchiostoma belcheri]	Peroxiredoxin-1 OS=Homo sapiens OX=9606 GN=PRDX1 PE=1 SV=1;;	up	up	down	down
TRINITY_DN12786_c0_g6	PREDICTED: peroxiredoxin-1-like [Branchiostoma belcheri]	Peroxiredoxin-1 OS=Mus musculus OX=10090 GN=Prdx1 PE=1 SV=1;;	up	up	up	up
TRINITY_DN13271_c0_g1	PREDICTED: peroxidase-like [Hyalella azteca]	Chorion peroxidase OS=Drosophila melanogaster OX=7227 GN=Pxt PE=2 SV=3;;	down	up	down	down
TRINITY_DN13287_c0_g1	putative methionine-R-sulfoxide reductase B1 isoform X1 [Penaeus vannamei]	Methionine-R-sulfoxide reductase B1 OS=Drosophila melanogaster OX=7227 GN=SelR PE=1 SV=3;;	down	down	up	up
TRINITY_DN14054_c0_g3	mitochondrial peroxiredoxin 3 [Penaeus japonicus]	Thioredoxin-dependent peroxide reductase, mitochondrial OS=Bos taurus OX=9913 GN=PRDX3 PE=1 SV=2;;	up	up	down	up
TRINITY_DN15279_c0_g2	NADH dehydrogenase [ubiquinone] 1 alpha subcomplex subunit 12-like [Penaeus vannamei]	Probable NADH dehydrogenase [ubiquinone] 1 alpha subcomplex subunit 12 OS=Caenorhabditis elegans OX=6239 GN=Y94H6A.8 PE=3 SV=2;;	down	up	down	down
TRINITY_DN15435_c0_g1	general transcription and DNA repair factor IIH helicase subunit XPD-like [Penaeus vannamei]	General transcription and DNA repair factor IIH helicase subunit XPD OS=Mus musculus OX=10090 GN=Ercc2 PE=1 SV=2;;	down	up	up	up
TRINITY_DN17305_c0_g1	peroxinectin, partial [Penaeus vannamei]	Chorion peroxidase OS=Drosophila melanogaster OX=7227 GN=Pxt PE=2 SV=3;;	down	up	up	up
TRINITY_DN18227_c0_g1	hypothetical protein BRAFLDRAFT_119039 [Branchiostoma floridae]	NADH dehydrogenase [ubiquinone] 1 alpha subcomplex subunit 6 OS=Mus musculus OX=10090 GN=Ndufa6 PE=1 SV=1;;	down	down	no change	no change
TRINITY_DN18445_c0_g2	uncharacterized protein LOC113821188 [Penaeus vannamei]	Peptide methionine sulfoxide reductase MsrB OS=Acinetobacter baylyi;;	up	down	down	down
TRINITY_DN1849_c0_g3	peroxidase-like [Penaeus vannamei]	Chorion peroxidase OS=Drosophila melanogaster OX=7227 GN=Pxt PE=2 SV=3;;	up	down	up	up
TRINITY_DN1926_c0_g1	glutaredoxin-like [Penaeus vannamei]	Glutaredoxin-2, mitochondrial OS=Bos taurus OX=9913 GN=GLRX2 PE=2 SV=1;;	up	up	down	up
TRINITY_DN19954_c1_g1	catalase-like isoform X2 [Limulus polyphemus]	Catalase OS=Bos taurus OX=9913 GN=CAT PE=1 SV=3;;	down	down	no change	no change
TRINITY_DN21454_c0_g3	catalase [Cristaria plicata]	Catalase OS=Mus musculus OX=10090 GN=Cat PE=1 SV=4;;	up	up	up	up
TRINITY_DN21580_c0_g1	unnamed protein product [Anisakis simplex]	Peroxiredoxin-2 OS=Mus musculus OX=10090 GN=Prdx2 PE=1 SV=3;;	down	up	up	up
TRINITY_DN22795_c0_g1	glutathione peroxidase 3 [Macrobrachium nipponense]	Glutathione peroxidase 3 OS=Bos taurus OX=9913 GN=GPX3 PE=2 SV=2;;	down	up	up	up
TRINITY_DN22991_c0_g4	glutathione peroxidase 3 [Scylla paramamosain]	Glutathione peroxidase OS=Procambarus clarkii OX=6728 GN=GPx PE=2 SV=1;;	up	up	down	up
TRINITY_DN24353_c0_g3	catalase, partial [Mayetiola destructor]	Peroxisomal catalase OS=Toxoplasma gondii OX=5811 PE=2 SV=1;;	up	no change	no change	no change
TRINITY_DN26038_c0_g2	glutathione peroxidase-like [Centruroides sculpturatus]	Phospholipid hydroperoxide glutathione peroxidase OS=Callithrix jacchus OX=9483 GN=GPX4 PE=2 SV=2;;	down	down	no change	no change
TRINITY_DN26832_c0_g3	glutathione peroxidase [Octopus vulgaris]	Glutathione peroxidase 2 OS=Mus musculus OX=10090 GN=Gpx2 PE=2 SV=3;;	no change	up	no change	no change
TRINITY_DN27133_c0_g2	glutathione peroxidase 4 [Macrobrachium nipponense]	Phospholipid hydroperoxide glutathione peroxidase OS=Callithrix jacchus OX=9483 GN=GPX4 PE=2 SV=2;;	up	up	down	up
TRINITY_DN27811_c0_g1	selenium-dependent glutathione peroxidase [Macrobrachium rosenbergii]	Glutathione peroxidase 2 OS=Sapajus apella OX=9515 GN=GPX2 PE=2 SV=2;;	down	up	down	up
TRINITY_DN32226_c0_g1	catalase [Sogatella furcifera]	Peroxisomal catalase OS=Toxoplasma gondii OX=5811 PE=2 SV=1;;	down	up	no change	no change
TRINITY_DN32226_c0_g2	catalase isoform X1 [Aedes aegypti]	Catalase-A OS=Dictyostelium discoideum OX=44689 GN=catA PE=2 SV=2;;	down	up	no change	no change
TRINITY_DN3296_c0_g1	catalase [Macrobrachium rosenbergii]	Catalase OS=Cavia porcellus OX=10141 GN=CAT PE=2 SV=4;;	down	up	up	up
TRINITY_DN34226_c0_g1	PREDICTED: uncharacterized protein LOC108669703 [Hyalella azteca]	Peroxidasin homolog OS=Mus musculus OX=10090 GN=Pxdn PE=1 SV=2;;	up	up	up	up
TRINITY_DN3452_c0_g1	lactoperoxidase-like [Penaeus vannamei]	Chorion peroxidase OS=Drosophila melanogaster OX=7227 GN=Pxt PE=2 SV=3;;	up	down	up	down
TRINITY_DN35086_c0_g1	PREDICTED: glutathione peroxidase 3-like isoform X1 [Branchiostoma belcheri]	Glutathione peroxidase 3 OS=Mus musculus OX=10090 GN=Gpx3 PE=1 SV=2;;	down	down	no change	no change
TRINITY_DN35836_c0_g1	peroxiredoxin 5 [Arenicola marina]	Peroxiredoxin-5, mitochondrial OS=Mus musculus OX=10090 GN=Prdx5 PE=1 SV=2;;	up	down	up	up
TRINITY_DN36562_c0_g1	glutathione peroxidase 7-like [Penaeus vannamei]	Probable glutathione peroxidase 8-B OS=Xenopus laevis OX=8355 GN=gpx8-b PE=2 SV=1;;	up	up	up	up
TRINITY_DN37601_c0_g1	PREDICTED: peroxiredoxin-1-like [Branchiostoma belcheri]	Peroxiredoxin-1 OS=Gallus gallus OX=9031 GN=PRDX1 PE=1 SV=1;;	down	down	no change	up
TRINITY_DN39398_c0_g5	glutathione peroxidase-like protein, partial [Crassostrea ariakensis]	Peroxidase 34 OS=Arabidopsis thaliana OX=3702 GN=PER34 PE=1 SV=1;;	down	down	down	up
TRINITY_DN41413_c0_g1	lon protease homolog, mitochondrial-like [Penaeus vannamei]	Lon protease homolog, mitochondrial OS=Mus musculus OX=10090 GN=Lonp1 PE=1 SV=2;;	up	up	up	up
TRINITY_DN4219_c0_g1	dual oxidase [Penaeus vannamei]	Dual oxidase OS=Drosophila melanogaster OX=7227 GN=Duox PE=1 SV=2;;	down	up	up	no change
TRINITY_DN42938_c0_g1	PREDICTED: peroxidase [Drosophila eugracilis]	Chorion peroxidase OS=Drosophila melanogaster OX=7227 GN=Pxt PE=2 SV=3;;	up	up	no change	no change
TRINITY_DN43452_c1_g2	hypothetical protein B9Z55_006715 [Caenorhabditis nigoni]	Catalase-3 OS=Arabidopsis thaliana OX=3702 GN=CAT3 PE=1 SV=3;;	down	down	down	up
TRINITY_DN4350_c0_g1	transcription factor A, mitochondrial-like [Penaeus vannamei]	Transcription factor A, mitochondrial OS=Rattus norvegicus OX=10116 GN=Tfam PE=2 SV=1;;	up	up	up	up
TRINITY_DN51661_c0_g2	Cytochrome c peroxidase, mitochondrial [Orchesella cincta]	L-ascorbate peroxidase 1, cytosolic OS=Arabidopsis thaliana OX=3702 GN=APX1 PE=1 SV=2;;	down	down	down	up
TRINITY_DN52459_c0_g1	putative NADH dehydrogenase [Apostichopus japonicus]	NADH dehydrogenase [ubiquinone] 1 alpha subcomplex subunit 12 OS=Bos taurus OX=9913 GN=NDUFA12 PE=1 SV=1;;	down	down	no change	no change
TRINITY_DN55379_c0_g1	hypothetical protein T12_4833 [Trichinella patagoniensis]	Peroxidase 42 OS=Arabidopsis thaliana OX=3702 GN=PER42 PE=1 SV=2;;	down	down	down	up
TRINITY_DN57027_c0_g1	peroxiredoxin-4 [Nematostella vectensis]	Peroxiredoxin-4 OS=Homo sapiens OX=9606 GN=PRDX4 PE=1 SV=1;;	down	down	no change	no change
TRINITY_DN5755_c0_g2	cyclooxygense 2 [Macrobrachium nipponense]	Prostaglandin G/H synthase 2 OS=Gallus gallus OX=9031 GN=PTGS2 PE=2 SV=1;;	down	down	down	down
TRINITY_DN601_c1_g1	nucleoside diphosphate kinase homolog 5-like [Penaeus vannamei]	Nucleoside diphosphate kinase homolog 5 OS=Homo sapiens OX=9606 GN=NME5 PE=1 SV=1;;	down	up	up	up
TRINITY_DN60493_c0_g1	putative NADH dehydrogenase [Apostichopus japonicus]	NADH dehydrogenase [ubiquinone] 1 alpha subcomplex subunit 12 OS=Mus musculus OX=10090 GN=Ndufa12 PE=1 SV=2;;	down	down	up	up
TRINITY_DN6068_c0_g1	peptide methionine sulfoxide reductase-like [Penaeus vannamei]	Peptide methionine sulfoxide reductase OS=Drosophila melanogaster OX=7227 GN=Eip71CD PE=1 SV=2;;	up	up	down	down
TRINITY_DN6093_c0_g2	dual oxidase [Penaeus japonicus]	Dual oxidase OS=Drosophila melanogaster OX=7227 GN=Duox PE=1 SV=2;;	up	up	down	up
TRINITY_DN6164_c0_g1	peroxidase-like [Penaeus vannamei]	Chorion peroxidase OS=Drosophila melanogaster OX=7227 GN=Pxt PE=2 SV=3;;	no change	no change	up	up
TRINITY_DN61747_c0_g1	selenium-dependent glutathione peroxidase [Sinanodonta woodiana]	Glutathione peroxidase 1 OS=Rattus norvegicus OX=10116 GN=Gpx1 PE=1 SV=4;;	down	down	no change	no change
TRINITY_DN62122_c0_g1	PREDICTED: peroxiredoxin-5, mitochondrial [Microplitis demolitor]	Peroxiredoxin-2E, chloroplastic OS=Arabidopsis thaliana OX=3702 GN=PRXIIE PE=1 SV=2;;	down	down	up	up
TRINITY_DN63201_c0_g1	Thioredoxin-dependent peroxide reductase, mitochondrial [Armadillidium nasatum]	Thioredoxin-dependent peroxide reductase, mitochondrial OS=Homo sapiens OX=9606 GN=PRDX3 PE=1 SV=3;;	down	down	no change	no change
TRINITY_DN63237_c0_g1	PREDICTED: NADH dehydrogenase [ubiquinone] 1 alpha subcomplex subunit 6-like [Branchiostoma belcheri]	NADH dehydrogenase [ubiquinone] 1 alpha subcomplex subunit 6 OS=Mus musculus OX=10090 GN=Ndufa6 PE=1 SV=1;;	down	down	up	up
TRINITY_DN66589_c0_g1	PREDICTED: LOW QUALITY PROTEIN: phospholipid hydroperoxide glutathione peroxidase, mitochondrial-like [Saccoglossus kowalevskii]	Phospholipid hydroperoxide glutathione peroxidase OS=Mus musculus OX=10090 GN=Gpx4 PE=1 SV=4;;	down	down	up	up
TRINITY_DN68694_c0_g1	unnamed protein product [Onchocerca ochengi]	Probable phospholipid hydroperoxide glutathione peroxidase OS=Solanum lycopersicum OX=4081 GN=GPXle-1 PE=2 SV=1;;	down	up	up	up
TRINITY_DN7092_c0_g1	U4/U6 small nuclear ribonucleoprotein Prp3-like [Penaeus vannamei]	U4/U6 small nuclear ribonucleoprotein Prp3 OS=Mus musculus OX=10090 GN=Prpf3 PE=1 SV=1;;	down	down	up	up
TRINITY_DN7335_c0_g1	cyclooxygenase [Halocaridina rubra]	Prostaglandin G/H synthase 1 OS=Mus musculus OX=10090 GN=Ptgs1 PE=1 SV=1;;	up	down	up	up
TRINITY_DN7752_c0_g1	hypothetical protein FHG87_001306 [Trinorchestia longiramus]	Peroxidasin homolog OS=Mus musculus OX=10090 GN=Pxdn PE=1 SV=2;;	down	up	no change	no change
Note��Gi 0 h and Hp 0 h as control group
